# Supplementary material for: Transcriptomic Analysis Reveals Candidate Genes Responsive to Sclerotinia scleroterum and Cloning of the Ss-Inducible Chitinase Genes in Morus laevigata
Source: Int J Mol Sci. 2020 Nov 7;21(21):8358. doi: 10.3390/ijms21218358 (PMC7664649; doi:10.3390/ijms21218358)
Supplement: Supplementary file 1 [file ijms-21-08358-s001.zip]

Archive with 3 entries (3 files):
- Supplementary Table S2-4-5-6-7.xls
- Supplementary Table S1-3-8.docx
- Supplementary Figure.docx
