# Supplementary material for: Transcriptomic Analysis Reveals Candidate Genes Responsive to Sclerotinia scleroterum and Cloning of the Ss-Inducible Chitinase Genes in Morus laevigata
Source: Int J Mol Sci. 2020 Nov 7;21(21):8358. doi: 10.3390/ijms21218358 (PMC7664649; doi:10.3390/ijms21218358)
Supplement: Supplementary file 1 [file ijms-21-08358-s001.zip › Supplementary Table S2-4-5-6-7.xls]

## Sheet: Table S2
Table S3. The DEGs identified in this study.
Seq_id	ML_SS1_readcount	ML_SS0_readcount	log2.Fold_change.	p.value	q.value.Storey.et.al..2003.	Gene Length	NR GI	NR ID	NR Score	NR Evalue	NR Description	NT GI	NT ID	NT Score	NT Evalue	NT Description	KO ID	KO Name	KO Description	Http Link	Swissprot ID	Swissprot Score	Swissprot Evalue	Swissprot Description	PFAM ID	PFAM description	Gene Ontology Biological Pathway	BP Description	Gene Ontology Molecular Function	MF Description	Gene Ontology Cellular Component	CC Description	KOG ID	KOG Description
c10365_g1	13.5257	36.2662	-1.4229	0.00011433	0.0038607	381	--	--	--	--	--	--	--	--	--	--	--	--	--	--	--	--	--	--	--	--	--	--	--	--	--	--	--	--
c11985_g1	87.2677	21.8651	1.9968	1.3456e-08	9.6631e-07	477	587945877	EXC32249.1	363	1.07927e-41	hypothetical protein L484_004752 [Morus notabilis]	--	--	--	--	--	--	--	--	--	--	--	--	--	--	--	--	--	--	--	--	--	--	--
c13834_g1	54.3732	16.2451	1.7429	6.1883e-05	0.0022634	1345	587930349	EXC17473.1	611	4.14821e-102	Transcription factor TT2 [Morus notabilis]	224054107	XM_002298061.1	116	1.01827e-51	Populus trichocarpa predicted protein (MYB011), mRNA	K09422	MYBP	myb proto-oncogene protein, plant	http://www.genome.jp/dbget-bin/www_bget?ko:K09422	Q9FJA2	296	1.13397e-35	Transcription factor TT2 OS=Arabidopsis thaliana GN=TT2 PE=1 SV=1	PF00249	Myb-like DNA-binding domain	--	--	GO:0003682	chromatin binding	GO:0000785	chromatin	KOG0048	Transcription factor, Myb superfamily
c14161_g1	22.6149	1.75623	3.6867	2.2295e-05	0.00090015	630	--	--	--	--	--	--	--	--	--	--	--	--	--	--	--	--	--	--	--	--	--	--	--	--	--	--	--	--
c15108_g1	1120.2	484.895	1.208	1.2536e-37	5.312e-35	821	587922639	EXC10036.1	405	3.06423e-46	Cysteine proteinase inhibitor 1 [Morus notabilis]	--	--	--	--	--	--	--	--	--	P09229	289	3.55163e-30	Cysteine proteinase inhibitor 1 OS=Oryza sativa subsp. japonica GN=Os01g0803200 PE=1 SV=2	PF00031//PF02724	Cystatin domain//CDC45-like protein	GO:0006270	DNA replication initiation	GO:0004869	cysteine-type endopeptidase inhibitor activity	--	--	--	--
c19360_g1	55.9963	8.42991	2.7317	1.2855e-08	9.2739e-07	726	--	--	--	--	--	--	--	--	--	--	--	--	--	--	--	--	--	--	--	--	--	--	--	--	--	--	--	--
c19870_g1	9.19746	35.4759	-1.9475	4.6736e-06	0.00021765	490	587867161	EXB56581.1	375	6.71126e-39	putative linoleate 9S-lipoxygenase 5 [Morus notabilis]	--	--	--	--	--	K15718	LOX1_5	linoleate 9S-lipoxygenase	http://www.genome.jp/dbget-bin/www_bget?ko:K15718	P09186	319	1.49499e-32	Seed linoleate 9S-lipoxygenase-3 OS=Glycine max GN=LOX1.3 PE=1 SV=1	PF00305//PF06384	Lipoxygenase//Beta-catenin-interacting protein ICAT	GO:0055114	oxidation-reduction process	GO:0046872//GO:0008013//GO:0016702	metal ion binding//beta-catenin binding//oxidoreductase activity, acting on single donors with incorporation of molecular oxygen, incorporation of two atoms of oxygen	GO:0016342	catenin complex	--	--
c20213_g1	506.185	56.2433	3.1699	1.3316e-77	1.2783e-74	607	587874509	EXB63647.1	392	1.88117e-45	hypothetical protein L484_026989 [Morus notabilis]	--	--	--	--	--	--	--	--	--	--	--	--	--	--	--	--	--	--	--	--	--	--	--
c20594_g1	45.4463	5.13698	3.1452	2.6448e-08	1.8161e-06	552	224096243	XP_002310589.1	178	3.80778e-14	hypothetical protein POPTR_0007s06150g [Populus trichocarpa] >gi|222853492|gb|EEE91039.1| hypothetical protein POPTR_0007s06150g [Populus trichocarpa]	--	--	--	--	--	--	--	--	--	--	--	--	--	--	--	--	--	--	--	--	--	--	--
c21028_g1	120.541	23.5335	2.3567	3.9705e-14	4.8762e-12	377	587861598	EXB51442.1	334	6.19458e-38	hypothetical protein L484_010421 [Morus notabilis]	--	--	--	--	--	--	--	--	--	--	--	--	--	--	--	--	--	--	--	--	--	--	--
c21112_g1	28.3498	3.0734	3.2054	9.0441e-06	0.00039832	706	587892925	EXB81489.1	493	9.7178e-58	Agamous-like MADS-box protein AGL12 [Morus notabilis]	--	--	--	--	--	--	--	--	--	Q38841	298	3.91408e-31	Agamous-like MADS-box protein AGL12 OS=Arabidopsis thaliana GN=AGL12 PE=2 SV=2	PF01486	K-box region	GO:0006355	regulation of transcription, DNA-templated	GO:0003700	sequence-specific DNA binding transcription factor activity	GO:0005667//GO:0005634	transcription factor complex//nucleus	--	--
c21152_g1	22.5067	1.71233	3.7163	2.186e-05	0.00088337	893	587945179	EXC31600.1	549	3.1971e-67	hypothetical protein L484_008396 [Morus notabilis]	--	--	--	--	--	K14488	SAUR	SAUR family protein	http://www.genome.jp/dbget-bin/www_bget?ko:K14488	P32295	131	1.93929e-08	Indole-3-acetic acid-induced protein ARG7 OS=Vigna radiata var. radiata GN=ARG7 PE=2 SV=1	--	--	--	--	--	--	--	--	--	--
c21236_g1	134.066	57.6922	1.2165	7.9503e-06	0.00035346	367	3158372	AAC39466.1	616	8.12734e-80	polyubiquitin [Arabidopsis thaliana]	470114109	XM_004293212.1	247	3.91883e-125	PREDICTED: Fragaria vesca subsp. vesca polyubiquitin-like (LOC101309223), mRNA	--	--	--	--	P0CG83	616	7.52294e-81	Polyubiquitin (Fragment) OS=Hordeum vulgare PE=2 SV=1	PF03587//PF04452//PF00240	EMG1/NEP1 methyltransferase//RNA methyltransferase//Ubiquitin family	GO:0006364	rRNA processing	GO:0008168//GO:0005515	methyltransferase activity//protein binding	--	--	KOG0001	Ubiquitin and ubiquitin-like proteins
c21397_g1	46.366	12.2936	1.9152	6.2448e-05	0.0022806	557	587929264	EXC16431.1	348	5.01265e-39	hypothetical protein L484_004442 [Morus notabilis]	--	--	--	--	--	--	--	--	--	--	--	--	--	PF13292	1-deoxy-D-xylulose-5-phosphate synthase	GO:0016114//GO:0006694	terpenoid biosynthetic process//steroid biosynthetic process	GO:0008661	1-deoxy-D-xylulose-5-phosphate synthase activity	--	--	--	--
c21466_g1	64.0576	21.5577	1.5712	7.3419e-05	0.0026342	845	585087466	AHJ25969.1	692	3.24037e-88	dehydration responsive element binding transcription factor [Morus notabilis] >gi|587867065|gb|EXB56492.1| Ethylene-responsive transcription factor [Morus notabilis]	558695588	KF569540.1	108	1.76672e-47	Phaseolus vulgaris clone BE1362 ethylene-responsive transcription factor RAP2 mRNA, complete cds	K09286	EREBP	EREBP-like factor	http://www.genome.jp/dbget-bin/www_bget?ko:K09286	Q8LC30	412	4.92455e-48	Ethylene-responsive transcription factor RAP2-1 OS=Arabidopsis thaliana GN=RAP2-1 PE=2 SV=1	PF00487//PF00847	Fatty acid desaturase//AP2 domain	GO:0006629//GO:0006355	lipid metabolic process//regulation of transcription, DNA-templated	GO:0003700	sequence-specific DNA binding transcription factor activity	GO:0005667	transcription factor complex	--	--
c21674_g1	2297.36	837.503	1.4558	1.648e-108	2.5839e-105	834	587948911	EXC35138.1	210	4.25625e-18	Metallothionein-like protein type 3 [Morus notabilis]	--	--	--	--	--	--	--	--	--	P43389	154	4.69289e-12	Metallothionein-like protein type 3 OS=Actinidia deliciosa GN=pKIWI503 PE=2 SV=1	PF01439//PF00131	Metallothionein//Metallothionein	--	--	GO:0046872	metal ion binding	--	--	--	--
c22468_g1	374.932	80.4793	2.2199	2.3528e-37	9.7937e-35	646	593226458	XP_007132667.1	173	2.01389e-13	hypothetical protein PHAVU_011G114500g, partial [Phaseolus vulgaris] >gi|561005667|gb|ESW04661.1| hypothetical protein PHAVU_011G114500g, partial [Phaseolus vulgaris]	--	--	--	--	--	--	--	--	--	--	--	--	--	--	--	--	--	--	--	--	--	--	--
c22615_g1	142.507	14.1377	3.3334	3.1489e-24	8.1381e-22	950	587933690	EXC20653.1	783	8.70429e-102	putative ADP-ribosylation factor GTPase-activating protein AGD11 [Morus notabilis]	--	--	--	--	--	--	--	--	--	Q8L7A4	340	8.24107e-35	Probable ADP-ribosylation factor GTPase-activating protein AGD11 OS=Arabidopsis thaliana GN=AGD11 PE=2 SV=1	PF00168	C2 domain	--	--	GO:0005515	protein binding	--	--	KOG1030	Predicted Ca2+-dependent phospholipid-binding protein
c23541_g1	107.502	16.3769	2.7146	4.1549e-15	5.5679e-13	466	694360782	XP_009360231.1	191	2.41583e-16	PREDICTED: uncharacterized protein LOC103950727 [Pyrus x bretschneideri]	224115467	XM_002317005.1	71	3.48566e-27	Populus trichocarpa predicted protein, mRNA	--	--	--	--	--	--	--	--	PF05432	Bone sialoprotein II (BSP-II)	GO:0007155//GO:0001503	cell adhesion//ossification	--	--	GO:0005576	extracellular region	--	--
c23623_g1	1008.15	65.5074	3.9439	2.9097e-186	1.0528e-182	645	587913271	EXC01088.1	338	7.84018e-37	hypothetical protein L484_025457 [Morus notabilis]	--	--	--	--	--	--	--	--	--	--	--	--	--	PF02428	Potato type II proteinase inhibitor family	--	--	GO:0004867	serine-type endopeptidase inhibitor activity	--	--	--	--
c24443_g1	108.746	21.9529	2.3085	1.4713e-12	1.6132e-10	1805	147783806	CAN74695.1	839	4.69752e-95	hypothetical protein VITISV_024648 [Vitis vinifera]	--	--	--	--	--	--	--	--	--	P10978	173	1.91236e-11	Retrovirus-related Pol polyprotein from transposon TNT 1-94 OS=Nicotiana tabacum PE=2 SV=1	PF00737	Photosystem II 10 kDa phosphoprotein	GO:0015979//GO:0050821	photosynthesis//protein stabilization	GO:0042301	phosphate ion binding	GO:0009523//GO:0016020	photosystem II//membrane	--	--
c24725_g1	65.0856	3.20512	4.3439	2.0726e-14	2.6348e-12	953	587864304	EXB53969.1	153	9.86728e-10	hypothetical protein L484_022937 [Morus notabilis]	--	--	--	--	--	--	--	--	--	--	--	--	--	--	--	--	--	--	--	--	--	--	--
c24898_g1	38.5752	81.6648	-1.082	1.0205e-06	5.4985e-05	1351	587942854	EXC29390.1	1287	4.36975e-163	DNA replication licensing factor MCM3-like protein [Morus notabilis]	460374617	XM_004233059.1	190	7.47261e-93	PREDICTED: Solanum lycopersicum uncharacterized LOC101268541 (LOC101268541), mRNA	--	--	--	--	Q8H124	1025	6.87485e-136	Uncharacterized protein At2g34460, chloroplastic OS=Arabidopsis thaliana GN=At2g34460 PE=2 SV=1	PF03435//PF01073//PF01113//PF02719//PF01118//PF01370//PF00106//PF02254//PF04321	Saccharopine dehydrogenase//3-beta hydroxysteroid dehydrogenase/isomerase family//Dihydrodipicolinate reductase, N-terminus//Polysaccharide biosynthesis protein//Semialdehyde dehydrogenase, NAD binding domain//NAD dependent epimerase/dehydratase family//short chain dehydrogenase//TrkA-N domain//RmlD substrate binding domain	GO:0009089//GO:0008152//GO:0006694//GO:0009225//GO:0055114//GO:0008209//GO:0006813//GO:0044237//GO:0019872//GO:0045226//GO:0008207//GO:0009117//GO:0009085//GO:0030639//GO:0009058//GO:0008210	lysine biosynthetic process via diaminopimelate//metabolic process//steroid biosynthetic process//nucleotide-sugar metabolic process//oxidation-reduction process//androgen metabolic process//potassium ion transport//cellular metabolic process//streptomycin biosynthetic process//extracellular polysaccharide biosynthetic process//C21-steroid hormone metabolic process//nucleotide metabolic process//…	GO:0050662//GO:0008831//GO:0051287//GO:0016491//GO:0016616//GO:0003824//GO:0016620//GO:0008839//GO:0003854	coenzyme binding//dTDP-4-dehydrorhamnose reductase activity//NAD binding//oxidoreductase activity//oxidoreductase activity, acting on the CH-OH group of donors, NAD or NADP as acceptor//catalytic activity//oxidoreductase activity, acting on the aldehyde or oxo group of donors, NAD or NADP as acceptor//4-hydroxy-tetrahydrodipicolinate reductase//3-beta-hydroxy-delta5-steroid dehydrogenase activity	--	--	KOG1430	C-3 sterol dehydrogenase/3-beta-hydroxysteroid dehydrogenase and related dehydrogenases
c25235_g1	2244.13	251.624	3.1568	0	0	1088	587885866	EXB74710.1	975	1.57458e-129	Endogenous alpha-amylase/subtilisin inhibitor [Morus notabilis]	63030290	AY967940.1	287	7.15689e-147	Ficus bullenei isolate F15_CI2.2 genomic sequence	--	--	--	--	P16347	188	3.01747e-15	Endogenous alpha-amylase/subtilisin inhibitor OS=Triticum aestivum PE=1 SV=1	PF00159//PF00197	Pancreatic hormone peptide//Trypsin and protease inhibitor	GO:0007165	signal transduction	GO:0005179//GO:0004866	hormone activity//endopeptidase inhibitor activity	GO:0005576	extracellular region	--	--
c25446_g1	77.9079	25.9483	1.5861	1.031e-05	0.00044902	656	587856047	EXB46039.1	500	4.94625e-61	hypothetical protein L484_015900 [Morus notabilis]	--	--	--	--	--	K06995	K06995	--	http://www.genome.jp/dbget-bin/www_bget?ko:K06995	--	--	--	--	--	--	--	--	--	--	--	--	--	--
c26745_g1	248.494	30.9975	3.003	7.6144e-37	3.0876e-34	861	587905238	EXB93420.1	520	3.38663e-63	hypothetical protein L484_002050 [Morus notabilis]	--	--	--	--	--	--	--	--	--	--	--	--	--	--	--	--	--	--	--	--	--	--	--
c26822_g1	64.9232	21.1626	1.6172	4.175e-05	0.0015862	1191	587913261	EXC01078.1	1112	7.66472e-168	Transcription factor [Morus notabilis]	270142661	BT109613.1	73	7.19717e-28	Picea glauca clone GQ03210_J22 mRNA sequence	K09422	MYBP	myb proto-oncogene protein, plant	http://www.genome.jp/dbget-bin/www_bget?ko:K09422	Q9S9K9	425	3.36958e-72	Transcription factor MYB3 OS=Arabidopsis thaliana GN=MYB3 PE=1 SV=1	PF00249	Myb-like DNA-binding domain	--	--	GO:0003682	chromatin binding	GO:0000785	chromatin	KOG0048	Transcription factor, Myb superfamily
c26858_g1	114.752	47.9012	1.2604	1.8153e-05	0.00075163	766	587868860	EXB58195.1	738	5.7433e-96	Pleckstrin-like domain-containing protein 1 [Morus notabilis]	514784597	XM_004970573.1	240	6.67297e-121	PREDICTED: Setaria italica pleckstrin homology domain-containing protein 1-like (LOC101763285), mRNA	--	--	--	--	Q9ST43	568	6.48737e-72	Pleckstrin homology domain-containing protein 1 OS=Arabidopsis thaliana GN=PH1 PE=2 SV=2	--	--	--	--	--	--	--	--	KOG0248	Cytoplasmic protein Max-1, contains PH, MyTH4 and FERM domains
c27468_g1	214.896	76.9229	1.4822	5.9968e-12	6.2405e-10	716	587944709	EXC31162.1	334	2.45195e-36	hypothetical protein L484_004928 [Morus notabilis]	--	--	--	--	--	--	--	--	--	--	--	--	--	PF01769	Divalent cation transporter	GO:0006812	cation transport	GO:0008324	cation transmembrane transporter activity	--	--	--	--
c27646_g1	66.0594	18.7478	1.817	4.7695e-06	0.0002219	799	587916203	EXC03902.1	485	6.31867e-58	hypothetical protein L484_016106 [Morus notabilis]	21624381	AP004576.1	77	2.84868e-30	Lotus japonicus genomic DNA, chromosome 2, clone: LjT01N11, TM0177, complete sequence	--	--	--	--	Q9LSK9	294	5.45334e-31	Uncharacterized protein At5g65660 OS=Arabidopsis thaliana GN=At5g65660 PE=2 SV=1	--	--	--	--	--	--	--	--	--	--
c27791_g1	59.4589	119.819	-1.0109	1.4043e-08	9.9928e-07	1107	587894866	EXB83377.1	1043	3.83012e-139	50S ribosomal protein L6 [Morus notabilis]	359485564	XM_002279621.2	314	7.1329e-162	PREDICTED: Vitis vinifera 50S ribosomal protein L6, chloroplastic-like (LOC100263647), mRNA	--	--	--	--	O23049	866	5.74602e-114	50S ribosomal protein L6, chloroplastic OS=Arabidopsis thaliana GN=RPL6 PE=2 SV=1	PF00347	Ribosomal protein L6	GO:0006412//GO:0042254	translation//ribosome biogenesis	GO:0003735//GO:0019843	structural constituent of ribosome//rRNA binding	GO:0005840	ribosome	KOG3254	Mitochondrial/chloroplast ribosomal protein L6
c27792_g1	47.6645	7.63961	2.6413	2.7956e-07	1.6499e-05	1117	587942817	EXC29353.1	1757	0	Gibberellin 2-beta-dioxygenase [Morus notabilis]	356549098	XM_003542887.1	300	4.36367e-154	PREDICTED: Glycine max gibberellin 2-beta-dioxygenase-like (LOC100789739), mRNA	K04125	E1.14.11.13	gibberellin 2-oxidase	http://www.genome.jp/dbget-bin/www_bget?ko:K04125	Q9XG83	1323	0	Gibberellin 2-beta-dioxygenase OS=Phaseolus coccineus GN=GA2OX1 PE=2 SV=1	PF03171	2OG-Fe(II) oxygenase superfamily	GO:0055114	oxidation-reduction process	GO:0016491//GO:0016706	oxidoreductase activity//oxidoreductase activity, acting on paired donors, with incorporation or reduction of molecular oxygen, 2-oxoglutarate as one donor, and incorporation of one atom each of oxygen into both donors	--	--	KOG0143	Iron/ascorbate family oxidoreductases
c27804_g1	28.8367	1.62451	4.1498	5.3266e-07	2.9824e-05	693	587844304	EXB34865.1	433	4.36217e-50	hypothetical protein L484_008126 [Morus notabilis]	--	--	--	--	--	--	--	--	--	--	--	--	--	--	--	--	--	--	--	--	--	--	--
c28002_g1	82.7771	27.485	1.5906	5.1661e-06	0.0002387	788	587919865	EXC07319.1	967	5.63122e-130	putative calcium-binding protein CML41 [Morus notabilis]	--	--	--	--	--	K13448	CML	calcium-binding protein CML	http://www.genome.jp/dbget-bin/www_bget?ko:K13448	Q8L3R2	439	1.27328e-51	Probable calcium-binding protein CML41 OS=Arabidopsis thaliana GN=CML41 PE=2 SV=2	PF13405//PF00036//PF13202//PF13499	EF-hand domain//EF hand//EF hand//EF-hand domain pair	--	--	GO:0005509	calcium ion binding	--	--	KOG0027	Calmodulin and related proteins (EF-Hand superfamily)
c28259_g1	12.7682	40.8763	-1.6787	6.2256e-06	0.00028293	884	587873662	EXB62838.1	376	7.52654e-41	hypothetical protein L484_008688 [Morus notabilis]	--	--	--	--	--	--	--	--	--	Q03200	204	2.3755e-18	Light-regulated protein OS=Oryza sativa subsp. japonica GN=LIR1 PE=2 SV=1	--	--	--	--	--	--	--	--	--	--
c28298_g1	47.5563	10.0544	2.2418	4.6203e-06	0.0002156	596	--	--	--	--	--	--	--	--	--	--	--	--	--	--	--	--	--	--	--	--	--	--	--	--	--	--	--	--
c28451_g1	424.652	118.019	1.8473	6.1796e-32	2.1531e-29	1236	643703727	KDP20791.1	224	1.34024e-19	hypothetical protein JCGZ_21262 [Jatropha curcas]	255554986	XM_002518485.1	84	5.7394e-34	Ricinus communis triptychon and cpc, putative, mRNA	--	--	--	--	Q9LNI5	147	2.82288e-10	MYB-like transcription factor ETC1 OS=Arabidopsis thaliana GN=ETC1 PE=2 SV=1	PF00249	Myb-like DNA-binding domain	--	--	GO:0003682	chromatin binding	GO:0000785	chromatin	--	--
c28542_g1	81.5328	21.8651	1.8988	1.3527e-07	8.4725e-06	612	351727993	NP_001235900.1	251	1.75004e-24	polyubiquitin [Glycine max] >gi|449533375|ref|XP_004173651.1| PREDICTED: ubiquitin-like [Cucumis sativus] >gi|566195357|ref|XP_006377836.1| hypothetical protein POPTR_0011s13770g [Populus trichocarpa] >gi|302393790|sp|P69313.2|UBIQ_HELAN RecName: Full=Ubiquitin; Flags: Precursor [Helianthus annuus] >gi|302393791|sp|P69317.2|UBIQ_LUPPO RecName: Full=Ubiquitin; Flags: Precursor [Lupinus polyphyllus…	90655081	DQ438989.1	108	1.25976e-47	Malus x domestica polyubiquitin mRNA, partial cds	K02927	RP-L40e, RPL40	large subunit ribosomal protein L40e	http://www.genome.jp/dbget-bin/www_bget?ko:K02927	P69317	251	5.24267e-26	Ubiquitin OS=Lupinus polyphyllus PE=3 SV=2	PF00240	Ubiquitin family	--	--	GO:0005515	protein binding	GO:0005634//GO:0005737	nucleus//cytoplasm	KOG0001	Ubiquitin and ubiquitin-like proteins
c28560_g1	134.499	326.132	-1.2779	2.3781e-27	6.9478e-25	1200	587943414	EXC29934.1	958	5.8079e-126	Photosystem I reaction center subunit XI [Morus notabilis]	470132576	XM_004302108.1	338	3.53052e-175	PREDICTED: Fragaria vesca subsp. vesca photosystem I reaction center subunit XI, chloroplastic-like (LOC101312066), mRNA	K02699	psaL	photosystem I subunit XI	http://www.genome.jp/dbget-bin/www_bget?ko:K02699	Q41385	780	1.27446e-100	Photosystem I reaction center subunit XI, chloroplastic OS=Spinacia oleracea GN=PSAL PE=1 SV=1	PF02605//PF04451	Photosystem I reaction centre subunit XI//Large eukaryotic DNA virus major capsid protein	GO:0015979	photosynthesis	GO:0005198	structural molecule activity	GO:0009522//GO:0019028//GO:0009538	photosystem I//viral capsid//photosystem I reaction center	--	--
c28614_g1	86.9971	17.8257	2.287	3.2283e-10	2.7863e-08	935	--	--	--	--	--	--	--	--	--	--	--	--	--	--	--	--	--	--	--	--	--	--	--	--	--	--	--	--
c28678_g1	26.2939	54.7505	-1.0581	7.9373e-05	0.0027945	1042	587908773	EXB96710.1	299	4.61007e-30	hypothetical protein L484_011753 [Morus notabilis]	--	--	--	--	--	--	--	--	--	--	--	--	--	--	--	--	--	--	--	--	--	--	--
c28744_g1	256.934	4141.72	-4.0108	0	0	7966	357488189	XP_003614382.1	1107	0	hypothetical protein MTR_5g050970 [Medicago truncatula]	19919539	AF479098.1	3058	0	Celtis yunnanensis 26S ribosomal RNA gene, complete sequence	--	--	--	--	Q8TGM7	199	3.88727e-16	Putative uncharacterized protein ART2 OS=Saccharomyces cerevisiae (strain ATCC 204508 / S288c) GN=ART2 PE=5 SV=1	PF13188	PAS domain	GO:0007165	signal transduction	GO:0004871	signal transducer activity	--	--	--	--
c28986_g1	51.2894	6.89321	2.8954	1.7012e-08	1.1979e-06	936	587891991	EXB80589.1	1001	5.01222e-134	Homeobox-leucine zipper protein ATHB-40 [Morus notabilis]	--	--	--	--	--	K09338	HD-ZIP	homeobox-leucine zipper protein	http://www.genome.jp/dbget-bin/www_bget?ko:K09338	O23208	664	2.17896e-84	Homeobox-leucine zipper protein ATHB-40 OS=Arabidopsis thaliana GN=ATHB-40 PE=2 SV=3	PF05920//PF00046//PF02183	Homeobox KN domain//Homeobox domain//Homeobox associated leucine zipper	GO:0006355	regulation of transcription, DNA-templated	GO:0043565//GO:0003677//GO:0003700	sequence-specific DNA binding//DNA binding//sequence-specific DNA binding transcription factor activity	GO:0005634//GO:0005667	nucleus//transcription factor complex	KOG0483	Transcription factor HEX, contains HOX and HALZ domains
c29111_g1	0.432822	13.1717	-4.9275	8.6449e-05	0.0030165	552	--	--	--	--	--	--	--	--	--	--	--	--	--	--	--	--	--	--	--	--	--	--	--	--	--	--	--	--
c29733_g1	22.0198	2.59044	3.0875	0.00012624	0.0042114	863	587868954	EXB58286.1	459	1.29548e-53	hypothetical protein L484_015620 [Morus notabilis]	--	--	--	--	--	--	--	--	--	--	--	--	--	PF02326	Plant ATP synthase F0	GO:0015986//GO:0015992	ATP synthesis coupled proton transport//proton transport	GO:0015078	hydrogen ion transmembrane transporter activity	GO:0000276	mitochondrial proton-transporting ATP synthase complex, coupling factor F(o)	--	--
c29842_g1	134.553	9.8788	3.7677	1.6319e-25	4.4369e-23	749	587878316	EXB67323.1	448	4.71316e-53	hypothetical protein L484_025805 [Morus notabilis]	--	--	--	--	--	--	--	--	--	--	--	--	--	--	--	--	--	--	--	--	--	--	--
c30151_g1	983.695	179.531	2.454	2.0055e-109	3.2528e-106	886	587885865	EXB74709.1	1000	3.40001e-134	Alpha-amylase/subtilisin inhibitor [Morus notabilis]	--	--	--	--	--	--	--	--	--	P29421	204	1.12897e-17	Alpha-amylase/subtilisin inhibitor OS=Oryza sativa subsp. japonica GN=RASI PE=1 SV=2	PF00197	Trypsin and protease inhibitor	--	--	GO:0004866	endopeptidase inhibitor activity	--	--	--	--
c30218_g1	246.546	121.926	1.0158	6.5536e-07	3.6138e-05	1007	587854580	EXB44623.1	777	1.83852e-99	Ethylene-responsive transcription factor 4 [Morus notabilis]	242383026	FP092267.1	113	3.51612e-50	Phyllostachys edulis cDNA clone: bphylf055d07, full insert sequence	--	--	--	--	Q9LW49	249	2.65732e-23	Ethylene-responsive transcription factor 4 OS=Nicotiana sylvestris GN=ERF4 PE=2 SV=1	PF00847	AP2 domain	GO:0006355	regulation of transcription, DNA-templated	GO:0003700	sequence-specific DNA binding transcription factor activity	GO:0005667	transcription factor complex	--	--
c30258_g1	98.1423	20.0649	2.2902	2.3129e-11	2.2618e-09	898	587910684	EXB98555.1	300	6.55881e-31	hypothetical protein L484_014397 [Morus notabilis]	--	--	--	--	--	--	--	--	--	--	--	--	--	--	--	--	--	--	--	--	--	--	--
c30288_g1	5.78899	34.6417	-2.5811	1.7412e-07	1.065e-05	1689	587893327	EXB81878.1	2447	0	Endoglucanase 1 [Morus notabilis]	1657373	X96853.1	545	0	P.persica mRNA for endo-beta-1,4-glucanase, pcel1	--	--	--	--	P05522	1929	0	Endoglucanase 1 OS=Persea americana GN=CEL1 PE=2 SV=1	PF00759//PF08352	Glycosyl hydrolase family 9//Oligopeptide/dipeptide transporter, C-terminal region	GO:0005975//GO:0015833	carbohydrate metabolic process//peptide transport	GO:0004553//GO:0000166//GO:0005524	hydrolase activity, hydrolyzing O-glycosyl compounds//nucleotide binding//ATP binding	--	--	--	--
c30304_g1	73.7961	148.358	-1.0075	2.9957e-10	2.5998e-08	826	587874522	EXB63660.1	439	4.44256e-51	Cytochrome b6-f complex subunit 7 [Morus notabilis]	--	--	--	--	--	--	--	--	--	--	--	--	--	PF08041	PetM family of cytochrome b6f complex subunit 7	--	--	--	--	GO:0009512	cytochrome b6f complex	--	--
c30307_g1	85.8069	7.85913	3.4487	1.1247e-15	1.5935e-13	1807	587879685	EXB68648.1	315	7.29542e-30	Signal recognition particle 19 kDa protein [Morus notabilis]	--	--	--	--	--	K03105	SRP19	signal recognition particle subunit SRP19	http://www.genome.jp/dbget-bin/www_bget?ko:K03105	Q943Z6	253	1.46204e-23	Signal recognition particle 19 kDa protein OS=Arabidopsis thaliana GN=SRP19 PE=1 SV=1	--	--	--	--	--	--	--	--	KOG3198	Signal recognition particle, subunit Srp19
c30376_g1	336.248	16.6842	4.333	1.4919e-67	1.2312e-64	664	587888976	EXB77662.1	462	1.08892e-55	hypothetical protein L484_018178 [Morus notabilis]	--	--	--	--	--	--	--	--	--	--	--	--	--	PF02807//PF08288	ATP:guanido phosphotransferase, N-terminal domain//PIGA (GPI anchor biosynthesis)	GO:0006506	GPI anchor biosynthetic process	GO:0016772//GO:0016301	transferase activity, transferring phosphorus-containing groups//kinase activity	--	--	--	--
c30411_g1	108.043	228.134	-1.0783	3.5868e-16	5.2559e-14	776	587938929	EXC25618.1	535	1.34551e-65	Photosystem I reaction center subunit psaK [Morus notabilis]	359483922	XM_002280651.2	182	1.18094e-88	PREDICTED: Vitis vinifera photosystem I reaction center subunit psaK, chloroplastic-like (LOC100261762), mRNA	K02698	psaK	photosystem I subunit X	http://www.genome.jp/dbget-bin/www_bget?ko:K02698	Q9SUI5	474	6.55824e-58	Photosystem I reaction center subunit psaK, chloroplastic OS=Arabidopsis thaliana GN=PSAK PE=2 SV=2	PF01241	Photosystem I psaG / psaK	GO:0015979	photosynthesis	--	--	GO:0016020//GO:0009522	membrane//photosystem I	--	--
c30412_g1	292.533	86.3188	1.7609	7.0005e-21	1.4506e-18	1290	587900948	EXB89236.1	1193	9.32926e-160	Transcription factor [Morus notabilis]	302398940	HM122626.1	218	1.93982e-108	Malus x domestica MYB domain class transcription factor (MYB34) mRNA, complete cds	K09422	MYBP	myb proto-oncogene protein, plant	http://www.genome.jp/dbget-bin/www_bget?ko:K09422	Q9FDW1	588	2.28113e-70	Transcription factor MYB44 OS=Arabidopsis thaliana GN=MYB44 PE=2 SV=1	PF00249	Myb-like DNA-binding domain	--	--	GO:0003682	chromatin binding	GO:0000785	chromatin	KOG0048	Transcription factor, Myb superfamily
c30413_g1	246.167	68.8443	1.8382	4.7595e-19	8.9909e-17	1042	587846168	EXB36688.1	533	1.92221e-63	hypothetical protein L484_016939 [Morus notabilis]	388511370	BT143953.1	76	1.34772e-29	Lotus japonicus clone JCVI-FLLj-12P23 unknown mRNA	--	--	--	--	--	--	--	--	--	--	--	--	--	--	--	--	--	--
c30421_g1	22.669	2.10748	3.4271	4.0278e-05	0.0015353	574	587930183	EXC17312.1	345	7.71798e-36	O-acyltransferase WSD1 [Morus notabilis]	--	--	--	--	--	--	--	--	--	--	--	--	--	PF06974	Protein of unknown function (DUF1298)	GO:0042967//GO:0046486	acyl-carrier-protein biosynthetic process//glycerolipid metabolic process	GO:0004144	diacylglycerol O-acyltransferase activity	--	--	--	--
c30495_g1	186.113	75.6497	1.2988	1.8206e-08	1.2798e-06	558	587877875	EXB66898.1	240	8.82954e-23	hypothetical protein L484_019536 [Morus notabilis]	--	--	--	--	--	--	--	--	--	--	--	--	--	PF02535	ZIP Zinc transporter	GO:0055085//GO:0030001	transmembrane transport//metal ion transport	GO:0046873	metal ion transmembrane transporter activity	GO:0016020	membrane	--	--
c30498_g1	140.613	57.1653	1.2985	1.0029e-06	5.4101e-05	1567	587854939	EXB44964.1	1232	6.9597e-163	hypothetical protein L484_026553 [Morus notabilis]	502141445	XM_004504455.1	54	3.47866e-17	PREDICTED: Cicer arietinum uncharacterized LOC101515133 (LOC101515133), mRNA	--	--	--	--	--	--	--	--	PF05431//PF00237	Insecticidal Crystal Toxin, P42//Ribosomal protein L22p/L17e	GO:0006412//GO:0009405//GO:0042254	translation//pathogenesis//ribosome biogenesis	GO:0003735	structural constituent of ribosome	GO:0005840	ribosome	--	--
c30534_g1	137.15	31.7878	2.1092	1.0691e-13	1.2667e-11	585	587868183	EXB57550.1	272	7.37745e-28	Hydrophobic protein LTI6A [Morus notabilis]	160955358	CU230772.1	59	2.08209e-20	Populus EST from mild drought-stressed leaves	--	--	--	--	Q0DKW8	223	2.46399e-22	Hydrophobic protein LTI6B OS=Oryza sativa subsp. japonica GN=LTI6B PE=2 SV=1	PF01679	Proteolipid membrane potential modulator	--	--	--	--	GO:0016021	integral component of membrane	KOG1773	Stress responsive protein
c30543_g1	588.367	267.254	1.1385	2.7117e-18	4.7593e-16	2481	587893740	EXB82277.1	2247	0	Aspartate aminotransferase [Morus notabilis]	452090847	JX876820.1	676	0	Prunus persica clone Contig3750 aspartate aminotransferase mRNA, complete cds	K14454	GOT1	aspartate aminotransferase, cytoplasmic	http://www.genome.jp/dbget-bin/www_bget?ko:K14454	P46644	1982	0	Aspartate aminotransferase 3, chloroplastic OS=Arabidopsis thaliana GN=ASP3 PE=1 SV=1	PF00155//PF02207	Aminotransferase class I and II//Putative zinc finger in N-recognin (UBR box)	GO:0009058//GO:0016567	biosynthetic process//protein ubiquitination	GO:0004842//GO:0008270//GO:0030170	ubiquitin-protein transferase activity//zinc ion binding//pyridoxal phosphate binding	--	--	KOG1411	Aspartate aminotransferase/Glutamic oxaloacetic transaminase AAT1/GOT2
c30594_g1	17.0965	0.570775	4.9046	5.2883e-05	0.0019586	912	587880159	EXB69116.1	880	2.21522e-116	hypothetical protein L484_017394 [Morus notabilis]	470127154	XM_004299493.1	205	2.28874e-101	PREDICTED: Fragaria vesca subsp. vesca protein MOTHER of FT and TF 1-like (LOC101311191), mRNA	--	--	--	--	Q9XFK7	772	1.95836e-101	Protein MOTHER of FT and TF 1 OS=Arabidopsis thaliana GN=MFT PE=1 SV=1	--	--	--	--	--	--	--	--	KOG3346	Phosphatidylethanolamine binding protein
c30612_g1	199.855	80.4354	1.3131	3.7042e-09	2.8193e-07	987	587861606	EXB51450.1	1145	1.88474e-155	Peptide methionine sulfoxide reductase [Morus notabilis]	134252245	EF144172.1	164	1.53568e-78	Capsicum annuum methionine-R-sulfoxide reductase B2 protein (MsrB2) mRNA, complete cds	--	--	--	--	Q9C5C8	632	1.09915e-79	Peptide methionine sulfoxide reductase B2, chloroplastic OS=Arabidopsis thaliana GN=MSRB2 PE=1 SV=1	PF01641//PF03604//PF01907	SelR domain//DNA directed RNA polymerase, 7 kDa subunit//Ribosomal protein L37e	GO:0006412//GO:0055114//GO:0042254//GO:0006144//GO:0006206//GO:0006351	translation//oxidation-reduction process//ribosome biogenesis//purine nucleobase metabolic process//pyrimidine nucleobase metabolic process//transcription, DNA-templated	GO:0003735//GO:0033743//GO:0003899//GO:0003677	structural constituent of ribosome//peptide-methionine (R)-S-oxide reductase activity//DNA-directed RNA polymerase activity//DNA binding	GO:0005730//GO:0005840//GO:0005622	nucleolus//ribosome//intracellular	KOG0856	Predicted pilin-like transcription factor
c30732_g1	44.6347	1.36108	5.0353	5.2127e-11	4.9038e-09	1209	587866536	EXB55993.1	1387	0	Myb-related protein 305 [Morus notabilis]	449525741	XM_004169827.1	166	1.4637e-79	PREDICTED: Cucumis sativus transcription factor MYB75-like (LOC101225184), mRNA	K09422	MYBP	myb proto-oncogene protein, plant	http://www.genome.jp/dbget-bin/www_bget?ko:K09422	Q9LDE1	580	2.79249e-69	Transcription factor MYB108 OS=Arabidopsis thaliana GN=MYB108 PE=1 SV=1	PF00249//PF00355	Myb-like DNA-binding domain//Rieske [2Fe-2S] domain	GO:0055114	oxidation-reduction process	GO:0016491//GO:0003682//GO:0051537	oxidoreductase activity//chromatin binding//2 iron, 2 sulfur cluster binding	GO:0000785	chromatin	KOG0048	Transcription factor, Myb superfamily
c30762_g2	28.1875	1.88795	3.9002	1.2632e-06	6.6909e-05	580	587932400	EXC19458.1	276	3.02326e-28	hypothetical protein L484_006153 [Morus notabilis]	--	--	--	--	--	--	--	--	--	--	--	--	--	--	--	--	--	--	--	--	--	--	--
c30766_g1	22.9395	50.2721	-1.1319	7.9962e-05	0.0028117	853	587951022	EXC36884.1	581	4.254e-71	21 kDa protein [Morus notabilis]	147768234	AM431220.2	56	1.43901e-18	Vitis vinifera contig VV78X070794.3, whole genome shotgun sequence	--	--	--	--	P17407	329	3.18279e-35	21 kDa protein OS=Daucus carota PE=2 SV=1	PF04043	Plant invertase/pectin methylesterase inhibitor	GO:0005985//GO:0005982	sucrose metabolic process//starch metabolic process	GO:0004857//GO:0030599	enzyme inhibitor activity//pectinesterase activity	--	--	--	--
c31249_g1	2982.79	0.0439058	16.052	6.4474e-152	1.8954e-148	8816	--	--	--	--	--	375271891	JN983456.1	2698	0	Citrus leaf blotch virus strain Actinidia substrain V20, complete genome	--	--	--	--	Q91QZ3	8649	0	RNA replication protein OS=Citrus leaf blotch virus (isolate Nagami kumquat/France/SRA-153/1984) GN=ORF1 PE=3 SV=1	PF03171//PF01660//PF00978//PF01443//PF04921//PF05379//PF01785//PF00286	2OG-Fe(II) oxygenase superfamily//Viral methyltransferase//RNA dependent RNA polymerase//Viral (Superfamily 1) RNA helicase//XAP5, circadian clock regulator//Carlavirus endopeptidase//Closterovirus coat protein//Viral coat protein	GO:0055114//GO:0006144//GO:0006351//GO:0006396//GO:0080009//GO:0009451	oxidation-reduction process//purine nucleobase metabolic process//transcription, DNA-templated//RNA processing//mRNA methylation//RNA modification	GO:0008174//GO:0005198//GO:0005524//GO:0003968//GO:0003723//GO:0016491//GO:0016706//GO:0016817	mRNA methyltransferase activity//structural molecule activity//ATP binding//RNA-directed RNA polymerase activity//RNA binding//oxidoreductase activity//oxidoreductase activity, acting on paired donors, with incorporation or reduction of molecular oxygen, 2-oxoglutarate as one donor, and incorporation of one atom each of oxygen into both donors//hydrolase activity, acting on acid anhydrides	GO:0019028//GO:0019012//GO:0005634//GO:0031379	viral capsid//virion//nucleus//RNA-directed RNA polymerase complex	--	--
c31318_g1	43.4445	2.01967	4.427	3.3335e-10	2.8613e-08	754	587911910	EXB99750.1	136	1.49296e-07	hypothetical protein L484_023281 [Morus notabilis]	--	--	--	--	--	--	--	--	--	--	--	--	--	PF04514//PF01690//PF06936//PF00529//PF03760//PF05236	Bluetongue virus non-structural protein NS2//Potato leaf roll virus readthrough protein//Selenoprotein S (SelS)//HlyD family secretion protein//Late embryogenesis abundant (LEA) group 1//Transcription initiation factor TFIID component TAF4 family	GO:0055085//GO:0006352//GO:0009790//GO:0006886	transmembrane transport//DNA-templated transcription, initiation//embryo development//intracellular protein transport	GO:0008430//GO:0003723	selenium binding//RNA binding	GO:0016020//GO:0019028//GO:0030176//GO:0005669	membrane//viral capsid//integral component of endoplasmic reticulum membrane//transcription factor TFIID complex	--	--
c31402_g1	1415	561.731	1.3329	3.7157e-57	2.4616e-54	2684	587846660	EXB37125.1	889	1.5444e-101	putative LRR receptor-like serine/threonine-protein kinase [Morus notabilis]	123674668	AM449787.1	196	6.94084e-96	Vitis vinifera, whole genome shotgun sequence, contig VV78X070756.18, clone ENTAV 115	--	--	--	--	C0LGK4	569	8.70595e-60	Probable LRR receptor-like serine/threonine-protein kinase At2g16250 OS=Arabidopsis thaliana GN=At2g16250 PE=2 SV=1	PF08073	CHDNT (NUC034) domain	GO:0006355	regulation of transcription, DNA-templated	GO:0008270//GO:0005524//GO:0016818//GO:0003677	zinc ion binding//ATP binding//hydrolase activity, acting on acid anhydrides, in phosphorus-containing anhydrides//DNA binding	GO:0005634	nucleus	--	--
c31435_g2	45.5004	91.6753	-1.0107	7.0013e-07	3.8472e-05	1255	587878246	EXB67253.1	2080	0	Pyrophosphate-energized vacuolar membrane proton pump [Morus notabilis]	15982955	AF367446.1	744	0	Prunus persica clone Vp1 vacuolar H+-pyrophosphatase (vp1) mRNA, complete cds	K01507	ppa	inorganic pyrophosphatase	http://www.genome.jp/dbget-bin/www_bget?ko:K01507	P31414	1938	0	Pyrophosphate-energized vacuolar membrane proton pump 1 OS=Arabidopsis thaliana GN=AVP1 PE=1 SV=1	PF03030	Inorganic H+ pyrophosphatase	GO:0006119//GO:0015992	oxidative phosphorylation//proton transport	GO:0004427//GO:0009678	inorganic diphosphatase activity//hydrogen-translocating pyrophosphatase activity	GO:0016020	membrane	--	--
c31458_g1	87.0512	29.5047	1.5609	4.3376e-06	0.00020382	1629	643715369	KDP27468.1	550	1.11317e-64	hypothetical protein JCGZ_20124 [Jatropha curcas]	470144629	XM_004307904.1	215	1.1461e-106	PREDICTED: Fragaria vesca subsp. vesca protein yippee-like At4g27745-like, transcript variant 2 (LOC101302115), mRNA	--	--	--	--	Q9T096	511	1.50198e-60	Protein yippee-like At4g27745 OS=Arabidopsis thaliana GN=At4g27745 PE=3 SV=2	--	--	--	--	--	--	--	--	KOG3399	Predicted Yippee-type zinc-binding protein
c31512_g1	6.97925	28.2753	-2.0184	3.067e-05	0.0011942	412	587867580	EXB56974.1	391	2.34871e-45	hypothetical protein L484_000756 [Morus notabilis]	154293472	EF514500.1	99	8.32993e-43	Vigna unguiculata 17.7 kDa class I small heat shock protein mRNA, complete cds	K13993	HSP20	HSP20 family protein	http://www.genome.jp/dbget-bin/www_bget?ko:K13993	P02519	308	1.97312e-34	17.3 kDa class I heat shock protein OS=Glycine max GN=HSP17.3-B PE=3 SV=1	--	--	--	--	--	--	--	--	--	--
c31521_g1	1268.87	618.193	1.0374	6.4484e-31	2.214e-28	1020	587917536	EXC05100.1	618	1.45919e-75	Protein translation factor SUI1-1-like protein [Morus notabilis]	470136775	XM_004304111.1	225	1.95601e-112	PREDICTED: Fragaria vesca subsp. vesca protein translation factor SUI1 homolog, transcript variant 1 (LOC101298728), mRNA	K03113	EIF1, SUI1	translation initiation factor 1	http://www.genome.jp/dbget-bin/www_bget?ko:K03113	O48650	553	6.98272e-69	Protein translation factor SUI1 homolog OS=Salix bakko PE=3 SV=1	PF01253	Translation initiation factor SUI1	GO:0006413//GO:0006446	translational initiation//regulation of translational initiation	GO:0003743	translation initiation factor activity	GO:0005840	ribosome	KOG1770	Translation initiation factor 1 (eIF-1/SUI1)
c31601_g1	854.065	156.831	2.4451	8.5859e-95	1.0628e-91	514	587866050	EXB55550.1	325	5.34982e-36	Glu S.griseus protease inhibitor [Morus notabilis] >gi|587866051|gb|EXB55551.1| Glu S.griseus protease inhibitor [Morus notabilis]	--	--	--	--	--	--	--	--	--	P24076	211	1.29817e-20	Glu S.griseus protease inhibitor OS=Momordica charantia PE=1 SV=1	PF00280	Potato inhibitor I family	GO:0009611	response to wounding	GO:0004867	serine-type endopeptidase inhibitor activity	--	--	--	--
c31614_g1	620.179	264.313	1.2304	2.4145e-22	5.5671e-20	3288	587906889	EXB94929.1	2572	0	(R)-mandelonitrile lyase 2 [Morus notabilis]	449485510	XM_004157145.1	164	5.23982e-78	PREDICTED: Cucumis sativus BAHD acyltransferase DCR-like (LOC101224913), mRNA	--	--	--	--	P52706	1599	0	(R)-mandelonitrile lyase 1 OS=Prunus serotina GN=MDL1 PE=1 SV=1	PF00732//PF02458//PF05199//PF05834//PF01266//PF07657//PF00070	GMC oxidoreductase//Transferase family//GMC oxidoreductase//Lycopene cyclase protein//FAD dependent oxidoreductase//N terminus of Notch ligand//Pyridine nucleotide-disulphide oxidoreductase	GO:0016117//GO:0007275//GO:0055114//GO:0007219	carotenoid biosynthetic process//multicellular organismal development//oxidation-reduction process//Notch signaling pathway	GO:0050660//GO:0016747//GO:0016705//GO:0016614//GO:0016491	flavin adenine dinucleotide binding//transferase activity, transferring acyl groups other than amino-acyl groups//oxidoreductase activity, acting on paired donors, with incorporation or reduction of molecular oxygen//oxidoreductase activity, acting on CH-OH group of donors//oxidoreductase activity	GO:0016021	integral component of membrane	--	--
c31680_g1	211.596	29.5486	2.8401	9.895e-30	3.1662e-27	1948	587876488	EXB65575.1	1783	0	putative PKHD-type hydroxylase [Morus notabilis]	449503400	XM_004161936.1	386	0	PREDICTED: Cucumis sativus uncharacterized LOC101228566 (LOC101228566), mRNA	--	--	--	--	Q3ED68	1143	4.23967e-149	Uncharacterized PKHD-type hydroxylase At1g22950 OS=Arabidopsis thaliana GN=At1g22950 PE=2 SV=2	PF03171	2OG-Fe(II) oxygenase superfamily	GO:0055114	oxidation-reduction process	GO:0016706//GO:0016491	oxidoreductase activity, acting on paired donors, with incorporation or reduction of molecular oxygen, 2-oxoglutarate as one donor, and incorporation of one atom each of oxygen into both donors//oxidoreductase activity	--	--	--	--
c31685_g1	46.4201	98.5685	-1.0864	7.3163e-08	4.7797e-06	1750	587948260	EXC34523.1	2265	0	hypothetical protein L484_019122 [Morus notabilis]	224052870	XM_002297586.1	622	0	Populus trichocarpa predicted protein, mRNA	--	--	--	--	--	--	--	--	--	--	--	--	--	--	--	--	--	--
c31769_g1	884.255	75.7814	3.5445	1.0931e-149	3.0243e-146	2743	587844406	EXB34965.1	2300	0	Salutaridinol 7-O-acetyltransferase [Morus notabilis]	358350514	AB627242.1	298	1.41088e-152	Malus x domestica mRNA, microsatellite: MEST088, clone: FRT01_08_B03	--	--	--	--	Q94AG2	579	2.40178e-62	Somatic embryogenesis receptor kinase 1 OS=Arabidopsis thaliana GN=SERK1 PE=1 SV=2	PF02458//PF00560	Transferase family//Leucine Rich Repeat	--	--	GO:0016747//GO:0005515	transferase activity, transferring acyl groups other than amino-acyl groups//protein binding	--	--	--	--
c31798_g1	251.307	78.0645	1.6867	5.7846e-17	9.1e-15	817	587867254	EXB56668.1	517	8.41766e-63	Cysteine proteinase inhibitor 5 [Morus notabilis]	262192813	GU084175.1	204	7.34211e-101	Ficus pumila var. awkeotsang cystatin mRNA, complete cds	--	--	--	--	Q6TPK4	304	1.2676e-32	Cysteine proteinase inhibitor 1 OS=Actinidia deliciosa PE=1 SV=1	PF00031	Cystatin domain	--	--	GO:0004869	cysteine-type endopeptidase inhibitor activity	--	--	--	--
c31842_g1	193.579	36.4857	2.4075	2.2972e-22	5.3228e-20	1040	587945039	EXC31470.1	445	2.75903e-51	hypothetical protein L484_003669 [Morus notabilis]	--	--	--	--	--	K15920	XYL4	beta-D-xylosidase 4	http://www.genome.jp/dbget-bin/www_bget?ko:K15920	--	--	--	--	--	--	--	--	--	--	--	--	--	--
c31873_g1	944.309	243.721	1.954	2.379e-75	2.238e-72	2094	587873310	EXB62501.1	1809	0	hypothetical protein L484_008304 [Morus notabilis]	470127730	XM_004299768.1	461	0	PREDICTED: Fragaria vesca subsp. vesca patellin-3-like (LOC101297732), mRNA	--	--	--	--	Q56Z59	1170	3.84561e-151	Patellin-3 OS=Arabidopsis thaliana GN=PATL3 PE=1 SV=2	PF03547	Membrane transport protein	GO:0055085	transmembrane transport	--	--	GO:0016021	integral component of membrane	KOG1471	Phosphatidylinositol transfer protein SEC14 and related proteins
c31935_g1	4.86924	25.2458	-2.3743	1.8267e-05	0.00075436	598	587846618	EXB37088.1	668	2.18529e-86	hypothetical protein L484_020879 [Morus notabilis]	--	--	--	--	--	--	--	--	--	Q8RW93	361	7.7966e-42	Putative lipid-binding protein At4g00165 OS=Arabidopsis thaliana GN=At4g00165 PE=2 SV=1	--	--	--	--	--	--	--	--	--	--
c31964_g1	1476.57	441.517	1.7417	1.0172e-96	1.3291e-93	782	587842938	EXB33514.1	461	9.98786e-55	Indole-3-acetic acid-induced protein ARG2 [Morus notabilis]	--	--	--	--	--	--	--	--	--	P32292	242	6.06913e-24	Indole-3-acetic acid-induced protein ARG2 OS=Vigna radiata var. radiata GN=ARG2 PE=2 SV=1	PF09181//PF03242	Prolyl-tRNA synthetase, C-terminal//Late embryogenesis abundant protein	GO:0006433//GO:0006525//GO:0006950//GO:0006560	prolyl-tRNA aminoacylation//arginine metabolic process//response to stress//proline metabolic process	GO:0005524//GO:0000166//GO:0004827	ATP binding//nucleotide binding//proline-tRNA ligase activity	GO:0005737	cytoplasm	--	--
c31985_g1	212.84	68.493	1.6357	6.5987e-14	7.9362e-12	926	587892740	EXB81311.1	349	3.41874e-37	Proteinase inhibitor [Morus notabilis]	--	--	--	--	--	--	--	--	--	P82381	230	1.97027e-22	Proteinase inhibitor OS=Linum usitatissimum PE=1 SV=1	PF00280	Potato inhibitor I family	GO:0009611	response to wounding	GO:0004867	serine-type endopeptidase inhibitor activity	--	--	--	--
c32032_g1	284.797	40.2616	2.8225	3.8039e-39	1.688e-36	969	587906622	EXB94679.1	490	2.38105e-58	Dynein light chain LC6, flagellar outer arm [Morus notabilis]	513788300	AC254588.1	65	1.6286e-23	Capsella rubella clone CAP16-M05, complete sequence	K10418	DYNLL	dynein light chain LC8-type	http://www.genome.jp/dbget-bin/www_bget?ko:K10418	O02414	230	4.52011e-22	Dynein light chain LC6, flagellar outer arm OS=Heliocidaris crassispina PE=3 SV=1	PF01221	Dynein light chain type 1	GO:0007017	microtubule-based process	--	--	GO:0005875	microtubule associated complex	KOG3430	Dynein light chain type 1
c32069_g1	358.647	104.013	1.7858	8.2144e-26	2.2595e-23	1298	587892625	EXB81200.1	887	5.90339e-114	Ethylene-responsive transcription factor [Morus notabilis]	357502686	XM_003621584.1	117	2.72967e-52	Medicago truncatula Ethylene-responsive transcription factor (MTR_7g021010) mRNA, complete cds	--	--	--	--	Q9LYU3	236	3.06254e-21	Ethylene-responsive transcription factor ERF113 OS=Arabidopsis thaliana GN=ERF113 PE=2 SV=1	PF09107//PF00847	Elongation factor SelB, winged helix//AP2 domain	GO:0001514//GO:0006448//GO:0006355	selenocysteine incorporation//regulation of translational elongation//regulation of transcription, DNA-templated	GO:0003746//GO:0003723//GO:0003700//GO:0005525	translation elongation factor activity//RNA binding//sequence-specific DNA binding transcription factor activity//GTP binding	GO:0005840//GO:0005667//GO:0005737	ribosome//transcription factor complex//cytoplasm	--	--
c32077_g1	560.233	89.5678	2.645	1.5019e-69	1.2844e-66	1950	587934139	EXC21077.1	2183	0	Glutamate dehydrogenase 2 [Morus notabilis]	470144236	XM_004307719.1	654	0	PREDICTED: Fragaria vesca subsp. vesca glutamate dehydrogenase 2-like (LOC101290812), mRNA	K00261	GLUD1_2, gdhA	glutamate dehydrogenase (NAD(P)+)	http://www.genome.jp/dbget-bin/www_bget?ko:K00261	Q38946	1975	0	Glutamate dehydrogenase 2 OS=Arabidopsis thaliana GN=GDH2 PE=1 SV=1	PF00208//PF02826//PF02812	Glutamate/Leucine/Phenylalanine/Valine dehydrogenase//D-isomer specific 2-hydroxyacid dehydrogenase, NAD binding domain//Glu/Leu/Phe/Val dehydrogenase, dimerisation domain	GO:0055114//GO:0006520	oxidation-reduction process//cellular amino acid metabolic process	GO:0048037//GO:0016616//GO:0016491	cofactor binding//oxidoreductase activity, acting on the CH-OH group of donors, NAD or NADP as acceptor//oxidoreductase activity	--	--	KOG2250	Glutamate/leucine/phenylalanine/valine dehydrogenases
c32120_g1	491.523	244.116	1.0097	3.0556e-12	3.2889e-10	2188	587918647	EXC06147.1	1031	3.77203e-130	F-box/kelch-repeat protein [Morus notabilis]	356525145	XM_003531140.1	222	1.98806e-110	PREDICTED: Glycine max F-box/kelch-repeat protein At1g67480-like (LOC100815474), mRNA	--	--	--	--	Q9CAG8	694	7.34251e-82	F-box/kelch-repeat protein At1g67480 OS=Arabidopsis thaliana GN=At1g67480 PE=2 SV=1	PF01344//PF07646//PF01184//PF00646	Kelch motif//Kelch motif//GPR1/FUN34/yaaH family//F-box domain	--	--	GO:0005515	protein binding	GO:0016020	membrane	KOG1072	FOG: Kelch repeat
c32167_g1	46.7988	12.8644	1.8631	8.4306e-05	0.0029483	1007	587901374	EXB89649.1	1168	4.73513e-158	Uncharacterized FCP1-like domain-containing protein [Morus notabilis]	--	--	--	--	--	--	--	--	--	--	--	--	--	PF03031	NLI interacting factor-like phosphatase	--	--	GO:0005515	protein binding	--	--	--	--
c32310_g2	57.0784	16.4647	1.7936	2.601e-05	0.0010324	932	587929043	EXC16218.1	673	5.41948e-85	hypothetical protein L484_024389 [Morus notabilis]	--	--	--	--	--	--	--	--	--	--	--	--	--	PF02480	Alphaherpesvirus glycoprotein E	--	--	--	--	GO:0016020	membrane	--	--
c32325_g1	91.4336	34.3343	1.4131	1.8067e-05	0.00074942	911	587893876	EXB82408.1	489	2.02547e-58	hypothetical protein L484_027580 [Morus notabilis]	--	--	--	--	--	--	--	--	--	--	--	--	--	--	--	--	--	--	--	--	--	--	--
c32338_g1	21.5329	48.0768	-1.1588	9.0642e-05	0.0031396	2007	587923949	EXC11270.1	2027	0	hypothetical protein L484_004616 [Morus notabilis]	290782379	GU462127.1	650	0	Prunus persica pectase lyase mRNA, complete cds	K01728	E4.2.2.2, pel	pectate lyase	http://www.genome.jp/dbget-bin/www_bget?ko:K01728	Q944R1	1786	0	Probable pectate lyase 15 OS=Arabidopsis thaliana GN=At4g13710 PE=2 SV=1	PF03510//PF04868	2C endopeptidase (C24) cysteine protease family//Retinal cGMP phosphodiesterase, gamma subunit	GO:0007601//GO:0006144//GO:0006508	visual perception//purine nucleobase metabolic process//proteolysis	GO:0004114//GO:0030553//GO:0004197	3',5'-cyclic-nucleotide phosphodiesterase activity//cGMP binding//cysteine-type endopeptidase activity	--	--	--	--
c32373_g1	68.9809	21.5577	1.678	1.2727e-05	0.00054469	690	--	--	--	--	--	--	--	--	--	--	--	--	--	--	--	--	--	--	PF01292//PF00033	Prokaryotic cytochrome b561//Cytochrome b(N-terminal)/b6/petB	GO:0006118//GO:0022904	electron transport//respiratory electron transport chain	GO:0009055	electron carrier activity	GO:0016020//GO:0016021	membrane//integral component of membrane	--	--
c32390_g1	11.4157	33.6318	-1.5588	8.7055e-05	0.0030309	1671	587847747	EXB38080.1	2538	0	Alpha-1,4 glucan phosphorylase L isozyme [Morus notabilis]	359489018	XM_002279039.2	639	0	PREDICTED: Vitis vinifera alpha-1,4 glucan phosphorylase L isozyme, chloroplastic/amyloplastic-like (LOC100245621), mRNA	K00688	E2.4.1.1, glgP, PYG	starch phosphorylase	http://www.genome.jp/dbget-bin/www_bget?ko:K00688	P53536	2065	0	Alpha-1,4 glucan phosphorylase L isozyme, chloroplastic/amyloplastic OS=Vicia faba GN=PHO1 PE=1 SV=2	PF00343	Carbohydrate phosphorylase	GO:0005975	carbohydrate metabolic process	GO:0008184	glycogen phosphorylase activity	--	--	KOG2099	Glycogen phosphorylase
c32440_g1	51.1812	3.42465	3.9016	6.569e-11	6.0824e-09	1049	587876969	EXB66043.1	858	1.08212e-105	Pyrophosphate-energized vacuolar membrane proton pump 1 [Morus notabilis]	15982957	AF367447.1	251	7.08989e-127	Prunus persica clone Vp2 vacuolar H+-pyrophosphatase (vp2) mRNA, complete cds	K01507	ppa	inorganic pyrophosphatase	http://www.genome.jp/dbget-bin/www_bget?ko:K01507	P21616	789	4.1171e-96	Pyrophosphate-energized vacuolar membrane proton pump OS=Vigna radiata var. radiata PE=1 SV=4	PF03030	Inorganic H+ pyrophosphatase	GO:0015992//GO:0006119	proton transport//oxidative phosphorylation	GO:0009678//GO:0004427	hydrogen-translocating pyrophosphatase activity//inorganic diphosphatase activity	GO:0016020	membrane	--	--
c32440_g2	66.7086	6.45415	3.3696	2.8428e-12	3.074e-10	1805	587865128	EXB54704.1	2820	0	Pyrophosphate-energized vacuolar membrane proton pump 1 [Morus notabilis]	470132757	XM_004302195.1	881	0	PREDICTED: Fragaria vesca subsp. vesca pyrophosphate-energized vacuolar membrane proton pump 1-like (LOC101314765), mRNA	K01507	ppa	inorganic pyrophosphatase	http://www.genome.jp/dbget-bin/www_bget?ko:K01507	P31414	2319	0	Pyrophosphate-energized vacuolar membrane proton pump 1 OS=Arabidopsis thaliana GN=AVP1 PE=1 SV=1	PF03030	Inorganic H+ pyrophosphatase	GO:0015992//GO:0006119	proton transport//oxidative phosphorylation	GO:0009678//GO:0004427	hydrogen-translocating pyrophosphatase activity//inorganic diphosphatase activity	GO:0016020	membrane	--	--
c32504_g1	52.3173	127.546	-1.2857	1.0445e-11	1.0536e-09	1733	587939372	EXC26027.1	1903	0	GTP-binding nuclear protein [Morus notabilis]	449514983	XM_004164482.1	192	7.45223e-94	PREDICTED: Cucumis sativus uncharacterized LOC101227825 (LOC101227825), mRNA	--	--	--	--	--	--	--	--	PF08290//PF01780	Hepatitis core protein, putative zinc finger//Ribosomal L37ae protein family	GO:0006412//GO:0042254//GO:0009405	translation//ribosome biogenesis//pathogenesis	GO:0005198//GO:0003735	structural molecule activity//structural constituent of ribosome	GO:0005622//GO:0005840	intracellular//ribosome	--	--
c32774_g1	130.55	52.5552	1.3127	1.8925e-06	9.6865e-05	1986	671722194	AII82265.1	1440	0	chloroplast heme oxygenase [Morus alba]	470101723	XM_004287271.1	334	9.89026e-173	PREDICTED: Fragaria vesca subsp. vesca heme oxygenase 1, chloroplastic-like (LOC101296421), mRNA	K00510	HMOX, hmuO, ho	heme oxygenase	http://www.genome.jp/dbget-bin/www_bget?ko:K00510	O48782	937	7.79325e-120	Heme oxygenase 1, chloroplastic OS=Arabidopsis thaliana GN=HO1 PE=1 SV=2	PF01126	Heme oxygenase	GO:0015994//GO:0006788//GO:0055114	chlorophyll metabolic process//heme oxidation//oxidation-reduction process	GO:0004392	heme oxygenase (decyclizing) activity	--	--	--	--
c32787_g1	182.705	8.3421	4.453	4.1886e-38	1.7911e-35	1284	587846313	EXB36814.1	1773	0	putative xyloglucan endotransglucosylase/hydrolase protein 30 [Morus notabilis]	470128530	XM_004300144.1	308	1.7987e-158	PREDICTED: Fragaria vesca subsp. vesca probable xyloglucan endotransglucosylase/hydrolase protein 30-like (LOC101293098), mRNA	K08235	E2.4.1.207	xyloglucan:xyloglucosyl transferase	http://www.genome.jp/dbget-bin/www_bget?ko:K08235	Q38908	1220	8.32558e-165	Probable xyloglucan endotransglucosylase/hydrolase protein 30 OS=Arabidopsis thaliana GN=XTH30 PE=2 SV=2	PF06955//PF00722	Xyloglucan endo-transglycosylase (XET) C-terminus//Glycosyl hydrolases family 16	GO:0006073//GO:0005975	cellular glucan metabolic process//carbohydrate metabolic process	GO:0016762//GO:0004553	xyloglucan:xyloglucosyl transferase activity//hydrolase activity, hydrolyzing O-glycosyl compounds	GO:0048046//GO:0005618	apoplast//cell wall	--	--
c32908_g1	111.397	34.949	1.6724	3.1948e-08	2.1747e-06	702	587886903	EXB75674.1	555	4.20721e-69	hypothetical protein L484_026152 [Morus notabilis]	224100388	XM_002311821.1	131	2.38455e-60	Populus trichocarpa predicted protein, mRNA	--	--	--	--	Q9LUV2	467	1.77536e-57	Probable protein Pop3 OS=Arabidopsis thaliana GN=At3g17210 PE=1 SV=1	--	--	--	--	--	--	--	--	--	--
c32921_g1	1256.43	383.297	1.7128	2.8919e-80	2.8942e-77	2047	587904980	EXB93176.1	1825	0	L-allo-threonine aldolase [Morus notabilis]	224123543	XM_002319070.1	378	0	Populus trichocarpa predicted protein, mRNA	K01620	ltaE	threonine aldolase	http://www.genome.jp/dbget-bin/www_bget?ko:K01620	Q8RXU4	1408	0	Probable low-specificity L-threonine aldolase 1 OS=Arabidopsis thaliana GN=THA1 PE=1 SV=1	PF00155//PF01369//PF00282//PF01212//PF01053	Aminotransferase class I and II//Sec7 domain//Pyridoxal-dependent decarboxylase conserved domain//Beta-eliminating lyase//Cys/Met metabolism PLP-dependent enzyme	GO:0043087//GO:0032012//GO:0006520//GO:0009058//GO:0019752	regulation of GTPase activity//regulation of ARF protein signal transduction//cellular amino acid metabolic process//biosynthetic process//carboxylic acid metabolic process	GO:0016829//GO:0030170//GO:0016831//GO:0005086	lyase activity//pyridoxal phosphate binding//carboxy-lyase activity//ARF guanyl-nucleotide exchange factor activity	--	--	KOG1368	Threonine aldolase
c32958_g1	332.461	148.314	1.1645	1.8494e-11	1.8275e-09	1421	587862000	EXB51823.1	573	8.21682e-68	F-box protein SKIP27 [Morus notabilis]	--	--	--	--	--	--	--	--	--	Q8GX77	206	2.91997e-17	F-box protein At1g61340 OS=Arabidopsis thaliana GN=At1g61340 PE=2 SV=1	PF00646	F-box domain	--	--	GO:0005515	protein binding	--	--	--	--
c32962_g1	66.3299	17.0793	1.9574	1.0951e-06	5.8533e-05	798	587978414	EXC63044.1	454	1.51618e-53	hypothetical protein L484_000041 [Morus notabilis]	--	--	--	--	--	--	--	--	--	--	--	--	--	--	--	--	--	--	--	--	--	--	--
c33013_g1	51.3976	9.22021	2.4788	3.152e-07	1.8463e-05	1291	587893968	EXB82500.1	1006	9.77244e-133	hypothetical protein L484_027675 [Morus notabilis]	--	--	--	--	--	K03517	nadA	quinolinate synthase	http://www.genome.jp/dbget-bin/www_bget?ko:K03517	Q9FXE3	464	1.0242e-52	SufE-like protein 2, chloroplastic OS=Arabidopsis thaliana GN=SUFE2 PE=2 SV=1	--	--	--	--	--	--	--	--	--	--
c33112_g1	61.7312	12.4692	2.3076	9.7842e-08	6.1941e-06	1291	587886509	EXB75305.1	1184	3.89072e-158	Acid phosphatase 1 [Morus notabilis]	--	--	--	--	--	--	--	--	--	P27061	541	4.50815e-64	Acid phosphatase 1 OS=Solanum lycopersicum GN=APS1 PE=2 SV=1	PF03767	HAD superfamily, subfamily IIIB (Acid phosphatase)	GO:0006771//GO:0019497	riboflavin metabolic process//hexachlorocyclohexane metabolic process	GO:0003993	acid phosphatase activity	--	--	--	--
c33114_g1	36.3029	6.36634	2.5115	1.4485e-05	0.00061246	1208	587942812	EXC29348.1	1653	0	Glucan endo-1,3-beta-glucosidase 11 [Morus notabilis]	--	--	--	--	--	--	--	--	--	Q8L868	879	1.67026e-112	Glucan endo-1,3-beta-glucosidase 11 OS=Arabidopsis thaliana GN=At1g32860 PE=1 SV=1	PF00332	Glycosyl hydrolases family 17	GO:0005975	carbohydrate metabolic process	GO:0004553	hydrolase activity, hydrolyzing O-glycosyl compounds	--	--	--	--
c33223_g1	208.782	74.1569	1.4933	8.5316e-12	8.7239e-10	1350	587846520	EXB36998.1	1135	1.47692e-151	Transcription factor [Morus notabilis]	470142641	XM_004306964.1	62	1.06647e-21	PREDICTED: Fragaria vesca subsp. vesca transcription factor DIVARICATA-like (LOC101298361), mRNA	--	--	--	--	Q8S9H7	463	8.06345e-52	Transcription factor DIVARICATA OS=Antirrhinum majus GN=DIVARICATA PE=2 SV=1	PF00249	Myb-like DNA-binding domain	--	--	GO:0003682	chromatin binding	GO:0000785	chromatin	KOG0724	Zuotin and related molecular chaperones (DnaJ superfamily), contains DNA-binding domains
c33254_g1	128.656	60.4144	1.0906	9.9697e-05	0.003423	1320	587899756	EXB88150.1	907	9.43037e-118	hypothetical protein L484_005575 [Morus notabilis]	470132609	XM_004302124.1	124	3.56718e-56	PREDICTED: Fragaria vesca subsp. vesca uncharacterized LOC101292134 (LOC101292134), mRNA	--	--	--	--	--	--	--	--	--	--	--	--	--	--	--	--	--	--
c33273_g1	67.8448	13.2156	2.36	1.3576e-08	9.7197e-07	783	587934486	EXC21404.1	558	2.32097e-69	hypothetical protein L484_011846 [Morus notabilis]	--	--	--	--	--	--	--	--	--	Q2V3E2	343	1.21351e-38	Protein yippee-like At4g27740 OS=Arabidopsis thaliana GN=At4g27740 PE=3 SV=1	PF11648	C-terminal domain of RIG-I	--	--	GO:0016817	hydrolase activity, acting on acid anhydrides	--	--	KOG3399	Predicted Yippee-type zinc-binding protein
c33294_g1	96.7897	19.9332	2.2797	3.68e-11	3.5254e-09	757	587846557	EXB37027.1	369	3.24497e-41	hypothetical protein L484_020813 [Morus notabilis]	--	--	--	--	--	--	--	--	--	--	--	--	--	PF01214	Casein kinase II regulatory subunit	GO:0045859	regulation of protein kinase activity	GO:0019887	protein kinase regulator activity	GO:0005956	protein kinase CK2 complex	--	--
c33412_g1	82.6689	4.82964	4.0974	2.8585e-17	4.6364e-15	761	587848270	EXB38549.1	229	8.24559e-21	hypothetical protein L484_008577 [Morus notabilis]	--	--	--	--	--	--	--	--	--	--	--	--	--	--	--	--	--	--	--	--	--	--	--
c33465_g1	79.1523	185.019	-1.225	1.8775e-15	2.5822e-13	600	587923362	EXC10712.1	769	5.2915e-97	Ribulose bisphosphate carboxylase/oxygenase activase 1 [Morus notabilis]	359478917	XM_002282200.2	204	5.30992e-101	PREDICTED: Vitis vinifera ribulose bisphosphate carboxylase/oxygenase activase 1, chloroplastic-like, transcript variant 1 (LOC100263871), mRNA	--	--	--	--	Q7X999	607	8.08551e-75	Ribulose bisphosphate carboxylase/oxygenase activase 2, chloroplastic OS=Larrea tridentata GN=RCA2 PE=2 SV=1	--	--	--	--	--	--	--	--	--	--
c33484_g1	277.276	57.341	2.2737	5.2441e-29	1.6555e-26	2319	587938448	EXC25178.1	1585	0	E3 ubiquitin ligase BIG BROTHER-related protein [Morus notabilis]	225456023	XM_002279715.1	138	1.04484e-63	PREDICTED: Vitis vinifera uncharacterized LOC100245764 (LOC100245764), mRNA	--	--	--	--	Q7XTV7	362	1.88148e-34	Probable E3 ubiquitin-protein ligase HIP1 OS=Oryza sativa subsp. japonica GN=HIP1 PE=1 SV=2	PF00097//PF12906//PF12861//PF12678//PF00628//PF14634//PF13639	Zinc finger, C3HC4 type (RING finger)//RING-variant domain//Anaphase-promoting complex subunit 11 RING-H2 finger//RING-H2 zinc finger//PHD-finger//zinc-RING finger domain//Ring finger domain	GO:0016567	protein ubiquitination	GO:0008270//GO:0005515//GO:0046872//GO:0004842	zinc ion binding//protein binding//metal ion binding//ubiquitin-protein transferase activity	GO:0005680	anaphase-promoting complex	KOG0800	FOG: Predicted E3 ubiquitin ligase
c33492_g1	34.7339	78.9426	-1.1845	3.6788e-07	2.1284e-05	1410	694410248	XP_009379724.1	1524	0	PREDICTED: GDSL esterase/lipase At5g33370-like [Pyrus x bretschneideri]	255562022	XM_002521974.1	288	2.5978e-147	Ricinus communis zinc finger protein, putative, mRNA	--	--	--	--	Q8LB81	1301	5.4943e-176	GDSL esterase/lipase At5g33370 OS=Arabidopsis thaliana GN=At5g33370 PE=2 SV=1	PF00657	GDSL-like Lipase/Acylhydrolase	GO:0006629	lipid metabolic process	GO:0016788	hydrolase activity, acting on ester bonds	--	--	--	--
c33496_g3	270.946	113.76	1.252	6.0676e-11	5.6404e-09	1187	587946392	EXC32731.1	776	2.3385e-98	hypothetical protein L484_019844 [Morus notabilis]	255548577	XM_002515299.1	61	3.36063e-21	Ricinus communis conserved hypothetical protein, mRNA	--	--	--	--	--	--	--	--	PF03896//PF05132//PF09026//PF04546	Translocon-associated protein (TRAP), alpha subunit//RNA polymerase III RPC4//Centromere protein B dimerisation domain//Sigma-70, non-essential region	GO:0006144//GO:0006206//GO:0006351//GO:0006383//GO:0006352//GO:0006355	purine nucleobase metabolic process//pyrimidine nucleobase metabolic process//transcription, DNA-templated//transcription from RNA polymerase III promoter//DNA-templated transcription, initiation//regulation of transcription, DNA-templated	GO:0003700//GO:0003677//GO:0003899//GO:0016987//GO:0003682	sequence-specific DNA binding transcription factor activity//DNA binding//DNA-directed RNA polymerase activity//sigma factor activity//chromatin binding	GO:0000785//GO:0005783//GO:0005666//GO:0005634//GO:0000775//GO:0005730//GO:0005667	chromatin//endoplasmic reticulum//DNA-directed RNA polymerase III complex//nucleus//chromosome, centromeric region//nucleolus//transcription factor complex	--	--
c33547_g1	25.266	60.4144	-1.2577	3.894e-06	0.00018483	1190	587944386	EXC30868.1	1224	4.45874e-166	hypothetical protein L484_028047 [Morus notabilis]	224120417	XM_002331007.1	220	1.38018e-109	Populus trichocarpa predicted protein, mRNA	--	--	--	--	O48529	839	2.26435e-109	Rhodanese-like domain-containing protein 9, chloroplastic OS=Arabidopsis thaliana GN=STR9 PE=2 SV=1	--	--	--	--	--	--	--	--	--	--
c33604_g1	344.147	75.2106	2.194	7.3322e-34	2.6735e-31	709	--	--	--	--	--	--	--	--	--	--	--	--	--	--	--	--	--	--	--	--	--	--	--	--	--	--	--	--
c33699_g1	1097.2	295.618	1.892	6.9033e-83	7.0589e-80	1426	587850163	EXB40352.1	1225	2.65233e-164	NAC domain-containing protein 29 [Morus notabilis]	224053532	XM_002297824.1	233	9.86183e-117	Populus trichocarpa NAC domain protein, IPR003441 (NAC053), mRNA	--	--	--	--	O49255	488	1.23272e-55	NAC transcription factor 29 OS=Arabidopsis thaliana GN=NAC029 PE=2 SV=1	PF01699//PF02365	Sodium/calcium exchanger protein//No apical meristem (NAM) protein	GO:0006355//GO:0055085	regulation of transcription, DNA-templated//transmembrane transport	GO:0003677	DNA binding	GO:0016021	integral component of membrane	--	--
c33779_g1	129.522	59.185	1.1299	4.9367e-05	0.0018415	1556	587885992	EXB74830.1	1709	0	hypothetical protein L484_023574 [Morus notabilis]	470148357	XM_004309686.1	287	1.03347e-146	PREDICTED: Fragaria vesca subsp. vesca lipase-like (LOC101299148), mRNA	--	--	--	--	P19515	278	1.21723e-25	Lipase OS=Rhizomucor miehei PE=1 SV=2	PF07819//PF01764	PGAP1-like protein//Lipase (class 3)	GO:0046486//GO:0016042//GO:0006505//GO:0006629//GO:0006886	glycerolipid metabolic process//lipid catabolic process//GPI anchor metabolic process//lipid metabolic process//intracellular protein transport	GO:0004806//GO:0016788	triglyceride lipase activity//hydrolase activity, acting on ester bonds	--	--	KOG4569	Predicted lipase
c33785_g1	186.33	50.3599	1.8875	2.1808e-15	2.9647e-13	1748	587906208	EXB94294.1	2258	0	U-box domain-containing protein 20 [Morus notabilis]	--	--	--	--	--	--	--	--	--	Q9C8D1	901	2.60948e-113	U-box domain-containing protein 20 OS=Arabidopsis thaliana GN=PUB20 PE=2 SV=1	PF04564//PF08625	U-box domain//Utp13 specific WD40 associated domain	GO:0016567//GO:0006364	protein ubiquitination//rRNA processing	GO:0004842	ubiquitin-protein transferase activity	GO:0032040//GO:0000151	small-subunit processome//ubiquitin ligase complex	KOG4642	Chaperone-dependent E3 ubiquitin protein ligase (contains TPR repeats)
c33802_g1	8.65643	38.2419	-2.1433	5.5698e-07	3.1115e-05	939	587950363	EXC36304.1	733	2.54017e-93	hypothetical protein L484_001270 [Morus notabilis]	--	--	--	--	--	K13993	HSP20	HSP20 family protein	http://www.genome.jp/dbget-bin/www_bget?ko:K13993	Q9FGM9	389	1.48638e-43	23.5 kDa heat shock protein, mitochondrial OS=Arabidopsis thaliana GN=HSP23.5 PE=2 SV=1	--	--	--	--	--	--	--	--	--	--
c33829_g1	17.0965	46.2328	-1.4352	1.1939e-05	0.0005152	1197	587841342	EXB31949.1	1110	1.5568e-148	hypothetical protein L484_013581 [Morus notabilis]	217314608	FJ457025.1	111	5.43656e-49	Annona cherimola expansin (Exp1) mRNA, complete cds	--	--	--	--	Q9C554	912	3.98939e-120	Expansin-A1 OS=Arabidopsis thaliana GN=EXPA1 PE=2 SV=1	--	--	--	--	--	--	--	--	--	--
c33849_g1	237.944	94.3974	1.3338	6.318e-11	5.8615e-09	1750	587840034	EXB30676.1	1188	4.50182e-157	hypothetical protein L484_001322 [Morus notabilis]	359484220	XM_003633034.1	207	3.45268e-102	PREDICTED: Vitis vinifera uncharacterized LOC100250952, transcript variant 2 (LOC100250952), mRNA	--	--	--	--	--	--	--	--	PF09177//PF05529//PF02845//PF01544	Syntaxin 6, N-terminal//B-cell receptor-associated protein 31-like//CUE domain//CorA-like Mg2+ transporter protein	GO:0030001//GO:0055085//GO:0048193//GO:0006886	metal ion transport//transmembrane transport//Golgi vesicle transport//intracellular protein transport	GO:0046873//GO:0005515	metal ion transmembrane transporter activity//protein binding	GO:0005783//GO:0016020//GO:0016021	endoplasmic reticulum//membrane//integral component of membrane	--	--
c33918_g1	22.8854	2.37091	3.2709	5.567e-05	0.002057	668	587892731	EXB81302.1	271	4.92699e-27	hypothetical protein L484_005740 [Morus notabilis]	--	--	--	--	--	--	--	--	--	--	--	--	--	--	--	--	--	--	--	--	--	--	--
c33941_g1	140.126	43.0277	1.7034	2.9078e-10	2.5329e-08	1077	587891478	EXB80101.1	305	4.62565e-31	hypothetical protein L484_013428 [Morus notabilis]	--	--	--	--	--	--	--	--	--	--	--	--	--	--	--	--	--	--	--	--	--	--	--
c33970_g2	517.871	79.7329	2.6993	4.4605e-66	3.4968e-63	825	587876972	EXB66046.1	840	9.43608e-111	Universal stress protein A-like protein [Morus notabilis]	--	--	--	--	--	--	--	--	--	Q8LGG8	171	1.51454e-13	Universal stress protein A-like protein OS=Arabidopsis thaliana GN=At3g01520 PE=1 SV=2	PF00582	Universal stress protein family	GO:0006950	response to stress	--	--	--	--	--	--
c34003_g1	70.8745	4.69792	3.9152	1.4156e-14	1.8242e-12	1017	568829867	XP_006469237.1	770	1.13116e-98	PREDICTED: probable peroxygenase 4-like isoform X1 [Citrus sinensis]	--	--	--	--	--	--	--	--	--	Q9CAB7	613	1.09063e-76	Probable peroxygenase 4 OS=Arabidopsis thaliana GN=PXG4 PE=1 SV=1	PF13405	EF-hand domain	--	--	GO:0005509	calcium ion binding	--	--	--	--
c34101_g1	31.7042	71.2591	-1.1684	1.6664e-06	8.6419e-05	1130	587849366	EXB39596.1	1252	1.69762e-170	hypothetical protein L484_012604 [Morus notabilis]	145361885	NM_180435.3	95	4.01704e-40	Arabidopsis thaliana Nuclear transport factor 2 (NTF2) family protein mRNA, complete cds	--	--	--	--	--	--	--	--	--	--	--	--	--	--	--	--	--	--
c34106_g1	116.862	48.6037	1.2657	1.3974e-05	0.00059269	1118	587874529	EXB63667.1	996	2.64722e-132	hypothetical protein L484_027009 [Morus notabilis]	210145693	AK244384.1	103	1.41889e-44	Glycine max cDNA, clone: GMFL01-02-N21	--	--	--	--	--	--	--	--	--	--	--	--	--	--	--	--	--	--
c34112_g1	1052.57	212.504	2.3084	1.7842e-107	2.7071e-104	2627	587886881	EXB75652.1	804	8.31965e-98	Guanine deaminase [Morus notabilis]	224110293	XM_002315438.1	235	1.41901e-117	Populus trichocarpa predicted protein, mRNA	--	--	--	--	Q9XFX3	324	5.50953e-40	Procardosin-A OS=Cynara cardunculus GN=cardA PE=1 SV=1	PF00026//PF05184//PF00383	Eukaryotic aspartyl protease//Saposin-like type B, region 1//Cytidine and deoxycytidylate deaminase zinc-binding region	GO:0006629//GO:0006508	lipid metabolic process//proteolysis	GO:0016787//GO:0008270//GO:0004190	hydrolase activity//zinc ion binding//aspartic-type endopeptidase activity	--	--	KOG1018	Cytosine deaminase FCY1 and related enzymes
c34117_g1	261.262	122.497	1.0927	2.7323e-08	1.8735e-06	1261	587864712	EXB54327.1	1439	0	Thioredoxin-like 1-2 [Morus notabilis]	329750622	HM055922.1	194	4.16048e-95	Hevea brasiliensis thioredoxin II-type 1 (TrxII1) mRNA, complete cds	--	--	--	--	Q9XFI1	657	1.72511e-81	Thioredoxin-like 1-2, chloroplastic OS=Arabidopsis thaliana GN=At5g61440 PE=2 SV=1	PF00085	Thioredoxin	GO:0045454	cell redox homeostasis	--	--	--	--	KOG0907	Thioredoxin
c34129_g1	12.4436	35.432	-1.5096	7.7635e-05	0.0027539	2833	587930112	EXC17241.1	4457	0	Beta-galactosidase 3 [Morus notabilis]	61162207	AB190369.1	1030	0	Pyrus pyrifolia PpGAL8 mRNA for beta-D-galactosidase, complete cds	--	--	--	--	Q9SCV9	3196	0	Beta-galactosidase 3 OS=Arabidopsis thaliana GN=BGAL3 PE=1 SV=1	PF00709//PF02140//PF01301//PF02449//PF02837	Adenylosuccinate synthetase//Galactose binding lectin domain//Glycosyl hydrolases family 35//Beta-galactosidase//Glycosyl hydrolases family 2, sugar binding domain	GO:0006531//GO:0046486//GO:0006522//GO:0006687//GO:0006027//GO:0006164//GO:0005975//GO:0006012//GO:0006144	aspartate metabolic process//glycerolipid metabolic process//alanine metabolic process//glycosphingolipid metabolic process//glycosaminoglycan catabolic process//purine nucleotide biosynthetic process//carbohydrate metabolic process//galactose metabolic process//purine nucleobase metabolic process	GO:0030246//GO:0004553//GO:0004565//GO:0004019//GO:0005525	carbohydrate binding//hydrolase activity, hydrolyzing O-glycosyl compounds//beta-galactosidase activity//adenylosuccinate synthase activity//GTP binding	GO:0009341	beta-galactosidase complex	KOG0496	Beta-galactosidase
c34143_g1	102.579	32.9732	1.6374	1.9077e-07	1.1548e-05	975	587870251	EXB59541.1	449	7.27285e-82	hypothetical protein L484_009299 [Morus notabilis]	--	--	--	--	--	--	--	--	--	--	--	--	--	--	--	--	--	--	--	--	--	--	--
c34153_g1	115.239	45.0912	1.3537	3.9173e-06	0.00018555	1469	567881043	XP_006433080.1	700	1.27864e-86	hypothetical protein CICLE_v10002694mg [Citrus clementina] >gi|557535202|gb|ESR46320.1| hypothetical protein CICLE_v10002694mg [Citrus clementina] >gi|641834339|gb|KDO53335.1| hypothetical protein CISIN_1g030910mg [Citrus sinensis]	--	--	--	--	--	--	--	--	--	O34569	192	2.43538e-15	Uncharacterized N-acetyltransferase YoaA OS=Bacillus subtilis (strain 168) GN=yoaA PE=3 SV=2	PF13508//PF00583//PF13302	Acetyltransferase (GNAT) domain//Acetyltransferase (GNAT) family//Acetyltransferase (GNAT) domain	GO:0042967	acyl-carrier-protein biosynthetic process	GO:0008080	N-acetyltransferase activity	--	--	--	--
c34165_g1	69.1433	14.6645	2.2373	3.4702e-08	2.3486e-06	622	291002746	ADD71505.1	670	1.76374e-82	xyloglucanase inhibitor 3 [Humulus lupulus]	--	--	--	--	--	--	--	--	--	P13917	194	6.8087e-16	Basic 7S globulin OS=Glycine max GN=BG PE=1 SV=2	PF06617	M-phase inducer phosphatase	GO:0000087//GO:0006570//GO:0006470	mitotic M phase//tyrosine metabolic process//protein dephosphorylation	GO:0004725	protein tyrosine phosphatase activity	GO:0005622	intracellular	--	--
c34165_g2	51.6681	8.25429	2.6461	8.5905e-08	5.5352e-06	508	291002744	ADD71504.1	247	4.54977e-22	xyloglucanase inhibitor 2 [Humulus lupulus]	--	--	--	--	--	--	--	--	--	--	--	--	--	--	--	--	--	--	--	--	--	--	--
c34176_g1	171.668	61.1168	1.49	6.4331e-10	5.3746e-08	915	587945551	EXC31951.1	736	5.91959e-95	Actin-depolymerizing factor 6 [Morus notabilis]	255567277	XM_002524574.1	201	3.84294e-99	Ricinus communis actin depolymerizing factor, putative, mRNA	K05765	CFL	cofilin	http://www.genome.jp/dbget-bin/www_bget?ko:K05765	Q9ZSK2	651	1.30364e-83	Actin-depolymerizing factor 6 OS=Arabidopsis thaliana GN=ADF6 PE=1 SV=1	PF00241	Cofilin/tropomyosin-type actin-binding protein	--	--	GO:0003779	actin binding	GO:0005622	intracellular	KOG1735	Actin depolymerizing factor
c34187_g1	212.407	90.3142	1.2338	1.161e-08	8.4271e-07	1056	587906848	EXB94888.1	1457	0	hypothetical protein L484_022996 [Morus notabilis]	--	--	--	--	--	--	--	--	--	Q500U8	350	2.73382e-36	Tetraketide alpha-pyrone reductase 1 OS=Arabidopsis thaliana GN=TKPR1 PE=2 SV=1	PF01073//PF01370	3-beta hydroxysteroid dehydrogenase/isomerase family//NAD dependent epimerase/dehydratase family	GO:0008209//GO:0055114//GO:0044237//GO:0008207//GO:0006694//GO:0008210	androgen metabolic process//oxidation-reduction process//cellular metabolic process//C21-steroid hormone metabolic process//steroid biosynthetic process//estrogen metabolic process	GO:0050662//GO:0003824//GO:0016616//GO:0003854	coenzyme binding//catalytic activity//oxidoreductase activity, acting on the CH-OH group of donors, NAD or NADP as acceptor//3-beta-hydroxy-delta5-steroid dehydrogenase activity	--	--	KOG1502	Flavonol reductase/cinnamoyl-CoA reductase
c34261_g1	489.738	77.4498	2.6607	1.7627e-61	1.2756e-58	1207	587848569	EXB38828.1	1641	0	1-aminocyclopropane-1-carboxylate oxidase 1 [Morus notabilis]	470102186	XM_004287491.1	358	0	PREDICTED: Fragaria vesca subsp. vesca 1-aminocyclopropane-1-carboxylate oxidase 1-like (LOC101291370), mRNA	K05933	E1.14.17.4	aminocyclopropanecarboxylate oxidase	http://www.genome.jp/dbget-bin/www_bget?ko:K05933	Q9ZUN4	1184	3.20941e-160	1-aminocyclopropane-1-carboxylate oxidase 1 OS=Arabidopsis thaliana GN=ACO1 PE=2 SV=1	PF03171	2OG-Fe(II) oxygenase superfamily	GO:0055114	oxidation-reduction process	GO:0016491//GO:0016706	oxidoreductase activity//oxidoreductase activity, acting on paired donors, with incorporation or reduction of molecular oxygen, 2-oxoglutarate as one donor, and incorporation of one atom each of oxygen into both donors	--	--	--	--
c34331_g1	26.7808	54.6188	-1.0282	0.00010834	0.0036822	1297	587944309	EXC30791.1	1222	8.58725e-165	hypothetical protein L484_027968 [Morus notabilis]	--	--	--	--	--	--	--	--	--	P36591	167	2.32461e-11	Dihydrofolate reductase OS=Schizosaccharomyces pombe (strain 972 / ATCC 24843) GN=dfr1 PE=2 SV=2	--	--	--	--	--	--	--	--	KOG2551	Phospholipase/carboxyhydrolase
c34352_g1	292.587	122.234	1.2592	7.9994e-12	8.2155e-10	1191	587865667	EXB55197.1	1481	0	Endochitinase [Morus notabilis]	--	--	--	--	--	K01183	E3.2.1.14	chitinase	http://www.genome.jp/dbget-bin/www_bget?ko:K01183	P27054	971	1.03468e-128	Endochitinase PR4 OS=Phaseolus vulgaris GN=CHI4 PE=2 SV=1	PF00182//PF00187	Chitinase class I//Chitin recognition protein	GO:0016998//GO:0006032	cell wall macromolecule catabolic process//chitin catabolic process	GO:0008061//GO:0004568	chitin binding//chitinase activity	--	--	KOG4742	Predicted chitinase
c34372_g1	477.889	235.555	1.0206	3.3323e-12	3.5785e-10	1239	587905084	EXB93275.1	930	6.36119e-121	Zinc finger A20 and AN1 domain-containing stress-associated protein 8 [Morus notabilis]	160956538	CU226206.1	169	3.22634e-81	Populus EST from leave	--	--	--	--	A3BDI8	517	7.1128e-62	Zinc finger A20 and AN1 domain-containing stress-associated protein 8 OS=Oryza sativa subsp. japonica GN=SAP8 PE=2 SV=1	PF01428//PF01754	AN1-like Zinc finger//A20-like zinc finger	--	--	GO:0003677//GO:0008270	DNA binding//zinc ion binding	--	--	KOG3173	Predicted Zn-finger protein
c34375_g1	77.421	158.632	-1.0349	3.4878e-11	3.3618e-09	1569	587860531	EXB50430.1	1615	0	ATP synthase gamma chain [Morus notabilis]	--	--	--	--	--	K02115	ATPF1G, atpG	F-type H+-transporting ATPase subunit gamma	http://www.genome.jp/dbget-bin/www_bget?ko:K02115	P29790	1447	0	ATP synthase gamma chain, chloroplastic OS=Nicotiana tabacum GN=ATPC PE=1 SV=1	PF00231//PF01051	ATP synthase//Initiator Replication protein	GO:0006270//GO:0006119//GO:0006260//GO:0015992//GO:0015986	DNA replication initiation//oxidative phosphorylation//DNA replication//proton transport//ATP synthesis coupled proton transport	GO:0046961//GO:0003887//GO:0046933	proton-transporting ATPase activity, rotational mechanism//DNA-directed DNA polymerase activity//proton-transporting ATP synthase activity, rotational mechanism	GO:0045259//GO:0045261//GO:0005727//GO:0042575	proton-transporting ATP synthase complex//proton-transporting ATP synthase complex, catalytic core F(1)//extrachromosomal circular DNA//DNA polymerase complex	KOG1531	F0F1-type ATP synthase, gamma subunit
c34378_g1	68.9809	12.5131	2.4628	3.6695e-09	2.7974e-07	1071	1483232	CAA67969.1	925	2.97381e-121	MADS5 protein [Betula pendula]	1483231	X99655.1	305	6.94253e-157	Betula pendula mRNA for MADS box protein (MADS5 gene)	K09264	K09264	MADS-box transcription factor, plant	http://www.genome.jp/dbget-bin/www_bget?ko:K09264	Q42429	827	6.85864e-108	Agamous-like MADS-box protein AGL8 homolog OS=Solanum tuberosum PE=2 SV=1	PF01486//PF00319//PF07195	K-box region//SRF-type transcription factor (DNA-binding and dimerisation domain)//Flagellar hook-associated protein 2 C-terminus	GO:0006355//GO:0007155	regulation of transcription, DNA-templated//cell adhesion	GO:0003677//GO:0003700//GO:0046983	DNA binding//sequence-specific DNA binding transcription factor activity//protein dimerization activity	GO:0009288//GO:0005634//GO:0005667	bacterial-type flagellum//nucleus//transcription factor complex	KOG0014	MADS box transcription factor
c34389_g1	166.528	41.5349	2.0034	3.6285e-15	4.8903e-13	1970	587885754	EXB74611.1	1177	1.442e-153	Inositol oxygenase 1 [Morus notabilis]	470123220	XM_004297579.1	312	1.66481e-160	PREDICTED: Fragaria vesca subsp. vesca inositol oxygenase 1-like (LOC101306622), mRNA	K00469	MIOX	inositol oxygenase	http://www.genome.jp/dbget-bin/www_bget?ko:K00469	Q8L799	892	8.97259e-113	Inositol oxygenase 1 OS=Arabidopsis thaliana GN=MIOX1 PE=2 SV=1	PF01966//PF05153	HD domain//Family of unknown function (DUF706)	GO:0019310//GO:0055114	inositol catabolic process//oxidation-reduction process	GO:0008081//GO:0005506//GO:0050113//GO:0046872	phosphoric diester hydrolase activity//iron ion binding//inositol oxygenase activity//metal ion binding	GO:0005737	cytoplasm	--	--
c34446_g1	28.0252	0.922021	4.9258	2.2163e-07	1.328e-05	2102	587848593	EXB38852.1	2251	0	Cytokinin dehydrogenase 3 [Morus notabilis]	390988090	JQ820245.1	338	6.26168e-175	Ficus microcarpa cytokinin oxidase/dehydrogenase (CKX) mRNA, partial cds	K00279	CKX	cytokinin dehydrogenase	http://www.genome.jp/dbget-bin/www_bget?ko:K00279	Q9LTS3	1203	1.25041e-155	Cytokinin dehydrogenase 3 OS=Arabidopsis thaliana GN=CKX3 PE=1 SV=1	PF09265//PF01565	Cytokinin dehydrogenase 1, FAD and cytokinin binding//FAD binding domain	GO:0055114//GO:0009690//GO:0006040	oxidation-reduction process//cytokinin metabolic process//amino sugar metabolic process	GO:0050660//GO:0008762//GO:0019139//GO:0016491	flavin adenine dinucleotide binding//UDP-N-acetylmuramate dehydrogenase activity//cytokinin dehydrogenase activity//oxidoreductase activity	--	--	--	--
c34455_g1	95.7618	41.0958	1.2205	0.00015208	0.0049883	1466	587919860	EXC07314.1	986	1.39762e-128	RING finger protein 5 [Morus notabilis]	470111349	XM_004291863.1	206	1.03628e-101	PREDICTED: Fragaria vesca subsp. vesca E3 ubiquitin-protein ligase RMA1-like, transcript variant 4 (LOC101308740), mRNA	--	--	--	--	Q09463	276	2.02569e-26	RING finger protein 5 OS=Caenorhabditis elegans GN=rnf-5 PE=1 SV=1	PF12678//PF12861//PF00097//PF13639//PF14634//PF04564	RING-H2 zinc finger//Anaphase-promoting complex subunit 11 RING-H2 finger//Zinc finger, C3HC4 type (RING finger)//Ring finger domain//zinc-RING finger domain//U-box domain	GO:0016567	protein ubiquitination	GO:0005515//GO:0008270//GO:0004842//GO:0046872	protein binding//zinc ion binding//ubiquitin-protein transferase activity//metal ion binding	GO:0005680//GO:0000151	anaphase-promoting complex//ubiquitin ligase complex	KOG0823	Predicted E3 ubiquitin ligase
c34463_g1	25.807	0.0878116	8.1991	1.659e-06	8.6226e-05	824	586761154	XP_006854394.1	250	1.94335e-23	hypothetical protein AMTR_s00039p00184170 [Amborella trichopoda] >gi|548858070|gb|ERN15861.1| hypothetical protein AMTR_s00039p00184170 [Amborella trichopoda]	--	--	--	--	--	--	--	--	--	P83442	120	1.20527e-06	Late embryogenesis abundant protein Dc3 OS=Daucus carota PE=2 SV=1	--	--	--	--	--	--	--	--	--	--
c34468_g1	213.165	83.5527	1.3512	3.6947e-10	3.1483e-08	1023	587892159	EXB80750.1	625	1.2848e-77	hypothetical protein L484_008530 [Morus notabilis]	--	--	--	--	--	--	--	--	--	--	--	--	--	--	--	--	--	--	--	--	--	--	--
c34525_g1	55.3471	17.5184	1.6596	0.00010802	0.0036789	1683	587943415	EXC29935.1	529	3.73413e-60	putative tyrosine-protein phosphatase [Morus notabilis]	460383338	XM_004237335.1	63	3.71551e-22	PREDICTED: Solanum lycopersicum probable tyrosine-protein phosphatase At1g05000-like (LOC101256867), mRNA	K18045	SIW14, OCA3	tyrosine-protein phosphatase SIW14	http://www.genome.jp/dbget-bin/www_bget?ko:K18045	Q9ZVN4	312	4.05429e-31	Probable tyrosine-protein phosphatase At1g05000 OS=Arabidopsis thaliana GN=At1g05000 PE=1 SV=1	PF02793	Hormone receptor domain	GO:0007186	G-protein coupled receptor signaling pathway	GO:0004930	G-protein coupled receptor activity	GO:0016020	membrane	KOG1572	Predicted protein tyrosine phosphatase
c34528_g1	42.9034	100.325	-1.2255	4.7708e-09	3.5676e-07	917	595863775	XP_007211648.1	711	9.40314e-89	hypothetical protein PRUPE_ppa008862mg [Prunus persica] >gi|462407513|gb|EMJ12847.1| hypothetical protein PRUPE_ppa008862mg [Prunus persica]	--	--	--	--	--	--	--	--	--	Q08298	520	8.31778e-61	Dehydration-responsive protein RD22 OS=Arabidopsis thaliana GN=RD22 PE=2 SV=1	--	--	--	--	--	--	--	--	--	--
c34528_g2	21.2083	61.5559	-1.5373	1.4007e-07	8.738e-06	507	595863775	XP_007211648.1	272	8.20857e-26	hypothetical protein PRUPE_ppa008862mg [Prunus persica] >gi|462407513|gb|EMJ12847.1| hypothetical protein PRUPE_ppa008862mg [Prunus persica]	--	--	--	--	--	--	--	--	--	--	--	--	--	--	--	--	--	--	--	--	--	--	--
c34539_g2	84.833	176.238	-1.0548	1.5886e-12	1.7377e-10	1465	587866856	EXB56294.1	1929	0	Glyceraldehyde-3-phosphate dehydrogenase B [Morus notabilis]	255539281	XM_002510660.1	628	0	Ricinus communis glyceraldehyde 3-phosphate dehydrogenase, putative, mRNA	K05298	GAPA	glyceraldehyde-3-phosphate dehydrogenase (NADP+) (phosphorylating)	http://www.genome.jp/dbget-bin/www_bget?ko:K05298	P12859	1652	0	Glyceraldehyde-3-phosphate dehydrogenase B, chloroplastic OS=Pisum sativum GN=GAPB PE=1 SV=2	PF02800//PF00044	Glyceraldehyde 3-phosphate dehydrogenase, C-terminal domain//Glyceraldehyde 3-phosphate dehydrogenase, NAD binding domain	GO:0055114	oxidation-reduction process	GO:0016620	oxidoreductase activity, acting on the aldehyde or oxo group of donors, NAD or NADP as acceptor	--	--	KOG0657	Glyceraldehyde 3-phosphate dehydrogenase
c34542_g1	1071.23	440.902	1.2807	1.849e-40	8.444e-38	1647	355320018	CBY88798.1	1357	0	myb transcription factor [Humulus lupulus]	355320017	FR751554.1	559	0	Humulus lupulus mRNA for myb transcription factor (myb4 gene), cultivar Osvald's 72, clone 3363	--	--	--	--	Q2V9B0	321	1.15186e-31	Transcription factor MYB1R1 OS=Solanum tuberosum PE=2 SV=1	PF08492//PF00249	SRP72 RNA-binding domain//Myb-like DNA-binding domain	GO:0006614	SRP-dependent cotranslational protein targeting to membrane	GO:0008312//GO:0008270//GO:0003682//GO:0003677	7S RNA binding//zinc ion binding//chromatin binding//DNA binding	GO:0000785//GO:0048500	chromatin//signal recognition particle	--	--
c34545_g1	154.084	20.1967	2.9315	7.0499e-23	1.6919e-20	716	587885863	EXB74707.1	982	1.59019e-132	hypothetical protein L484_010984 [Morus notabilis]	--	--	--	--	--	--	--	--	--	P16347	166	5.63728e-13	Endogenous alpha-amylase/subtilisin inhibitor OS=Triticum aestivum PE=1 SV=1	PF00197	Trypsin and protease inhibitor	--	--	GO:0004866	endopeptidase inhibitor activity	--	--	--	--
c34559_g1	22.7772	51.1502	-1.1671	4.9993e-05	0.0018619	1343	587850243	EXB40429.1	1699	0	Xylem cysteine proteinase 1 [Morus notabilis]	470112174	XM_004292265.1	369	0	PREDICTED: Fragaria vesca subsp. vesca xylem cysteine proteinase 1-like (LOC101312696), mRNA	K16290	XCP	xylem cysteine proteinase	http://www.genome.jp/dbget-bin/www_bget?ko:K16290	O65493	1351	0	Xylem cysteine proteinase 1 OS=Arabidopsis thaliana GN=XCP1 PE=1 SV=1	PF03051//PF00112	Peptidase C1-like family//Papain family cysteine protease	GO:0006508	proteolysis	GO:0004197//GO:0008234	cysteine-type endopeptidase activity//cysteine-type peptidase activity	--	--	KOG1543	Cysteine proteinase Cathepsin L
c34577_g1	2.0018	36.6613	-4.1949	1.7344e-10	1.5451e-08	1010	587938055	EXC24834.1	742	1.00828e-94	hypothetical protein L484_003811 [Morus notabilis]	--	--	--	--	--	K14496	PYL	abscisic acid receptor PYR/PYL family	http://www.genome.jp/dbget-bin/www_bget?ko:K14496	Q8S8E3	388	4.99062e-43	Abscisic acid receptor PYL6 OS=Arabidopsis thaliana GN=PYL6 PE=1 SV=1	PF00407	Pathogenesis-related protein Bet v I family	GO:0009607//GO:0006952	response to biotic stimulus//defense response	--	--	--	--	--	--
c34606_g1	99.6031	219.222	-1.1381	1.3887e-16	2.1139e-14	1567	587863230	EXB53004.1	1888	0	hypothetical protein L484_018888 [Morus notabilis]	470132856	XM_004302243.1	611	0	PREDICTED: Fragaria vesca subsp. vesca chloroplast stem-loop binding protein of 41 kDa b, chloroplastic-like (LOC101304884), mRNA	--	--	--	--	Q9SA52	1680	0	Chloroplast stem-loop binding protein of 41 kDa b, chloroplastic OS=Arabidopsis thaliana GN=CSP41B PE=1 SV=1	PF04321//PF01370//PF00106	RmlD substrate binding domain//NAD dependent epimerase/dehydratase family//short chain dehydrogenase	GO:0009117//GO:0030639//GO:0008152//GO:0044237//GO:0009225//GO:0045226//GO:0019872	nucleotide metabolic process//polyketide biosynthetic process//metabolic process//cellular metabolic process//nucleotide-sugar metabolic process//extracellular polysaccharide biosynthetic process//streptomycin biosynthetic process	GO:0003824//GO:0050662//GO:0008831//GO:0016491	catalytic activity//coenzyme binding//dTDP-4-dehydrorhamnose reductase activity//oxidoreductase activity	--	--	--	--
c34610_g2	27.489	2.41482	3.5089	4.8231e-06	0.00022417	1140	587874516	EXB63654.1	186	2.21124e-14	hypothetical protein L484_026996 [Morus notabilis]	--	--	--	--	--	--	--	--	--	--	--	--	--	--	--	--	--	--	--	--	--	--	--
c34635_g1	319.693	1436.25	-2.1675	3.2812e-209	1.4031e-205	1198	587929594	EXC16745.1	802	9.93858e-103	hypothetical protein L484_013325 [Morus notabilis]	192335911	EU829524.1	90	2.56764e-37	Linum usitatissimum clone LU0022D01 mRNA sequence	--	--	--	--	P93735	467	2.8671e-54	Early light-induced protein 1, chloroplastic OS=Arabidopsis thaliana GN=ELIP1 PE=1 SV=1	PF08656	DASH complex subunit Dad3	GO:0008608	attachment of spindle microtubules to kinetochore	--	--	GO:0042729//GO:0072686	DASH complex//mitotic spindle	--	--
c34664_g1	150.622	416.007	-1.4657	2.2035e-40	9.9658e-38	1005	587898951	EXB87368.1	590	2.23076e-72	Ferredoxin [Morus notabilis]	--	--	--	--	--	K02639	petF	ferredoxin	http://www.genome.jp/dbget-bin/www_bget?ko:K02639	Q43517	433	1.37697e-50	Ferredoxin-1, chloroplastic OS=Solanum lycopersicum GN=SEND33 PE=2 SV=1	PF00111	2Fe-2S iron-sulfur cluster binding domain	GO:0006118	electron transport	GO:0009055//GO:0051536	electron carrier activity//iron-sulfur cluster binding	--	--	--	--
c34673_g2	24.5085	50.8868	-1.054	0.00014755	0.0048467	1532	587916837	EXC04460.1	1152	4.0771e-152	Transcription factor [Morus notabilis]	255541819	XM_002511928.1	171	3.10056e-82	Ricinus communis DNA binding protein, putative, mRNA	--	--	--	--	Q8S9H7	370	2.61529e-38	Transcription factor DIVARICATA OS=Antirrhinum majus GN=DIVARICATA PE=2 SV=1	PF06936//PF05443//PF00249	Selenoprotein S (SelS)//ROS/MUCR transcriptional regulator protein//Myb-like DNA-binding domain	GO:0006355//GO:0006886	regulation of transcription, DNA-templated//intracellular protein transport	GO:0003682//GO:0003677//GO:0008430//GO:0008270	chromatin binding//DNA binding//selenium binding//zinc ion binding	GO:0000785//GO:0030176	chromatin//integral component of endoplasmic reticulum membrane	--	--
c34677_g1	343.119	108.272	1.6641	4.2934e-22	9.571e-20	1221	587903706	EXB91924.1	768	4.29886e-98	hypothetical protein L484_009017 [Morus notabilis]	356523701	XM_003530426.1	61	3.45973e-21	PREDICTED: Glycine max uncharacterized protein LOC100793631 (LOC100793631), mRNA	--	--	--	--	--	--	--	--	--	--	--	--	--	--	--	--	--	--
c34736_g1	133.093	53.4333	1.3166	1.3988e-06	7.3512e-05	840	--	--	--	--	--	--	--	--	--	--	--	--	--	--	--	--	--	--	--	--	--	--	--	--	--	--	--	--
c34749_g1	160.415	77.2742	1.0537	2.8862e-05	0.0011313	1142	587937368	EXC24180.1	1065	2.14688e-142	Putative vesicle-associated membrane protein 726 [Morus notabilis]	455509306	KC222029.1	425	0	Malus x domestica cultivar Red Fuji vesicle-associated membrance protein (VAMP) mRNA, complete cds	--	--	--	--	Q9ZTW3	949	1.96609e-126	Vesicle-associated membrane protein 721 OS=Arabidopsis thaliana GN=VAMP721 PE=1 SV=1	PF04721//PF00957	Domain of unknown function (DUF750)//Synaptobrevin	GO:0016192//GO:0006516	vesicle-mediated transport//glycoprotein catabolic process	--	--	GO:0005737//GO:0016021	cytoplasm//integral component of membrane	KOG0859	Synaptobrevin/VAMP-like protein
c34804_g1	90.4597	12.1619	2.8949	6.9198e-14	8.2821e-12	2227	587877753	EXB66780.1	898	4.94454e-111	hypothetical protein L484_003873 [Morus notabilis]	--	--	--	--	--	K17807	TAM41, MMP37	mitochondrial translocator assembly and maintenance protein 41	http://www.genome.jp/dbget-bin/www_bget?ko:K17807	Q3B7H2	257	1.85525e-22	Mitochondrial translocator assembly and maintenance protein 41 homolog OS=Danio rerio GN=tamm41 PE=2 SV=1	PF03239	Iron permease FTR1 family	GO:0055085	transmembrane transport	--	--	GO:0016020	membrane	KOG2986	Uncharacterized conserved protein
c34832_g1	342.957	106.691	1.6846	1.5643e-22	3.6976e-20	2232	523453351	AGQ43559.1	2802	0	nitrite reductase [Morus alba]	523453350	KC823634.1	1732	0	Morus alba nitrite reductase mRNA, complete cds	K00366	nirA	ferredoxin-nitrite reductase	http://www.genome.jp/dbget-bin/www_bget?ko:K00366	P38500	2493	0	Ferredoxin--nitrite reductase, chloroplastic OS=Betula pendula GN=NIR1 PE=2 SV=1	PF01077//PF03460	Nitrite and sulphite reductase 4Fe-4S domain//Nitrite/Sulfite reductase ferredoxin-like half domain	GO:0055114	oxidation-reduction process	GO:0020037//GO:0051536//GO:0016491	heme binding//iron-sulfur cluster binding//oxidoreductase activity	--	--	KOG0560	Sulfite reductase (ferredoxin)
c34907_g1	7.9531	46.3645	-2.5434	1.9331e-09	1.5129e-07	822	629095802	KCW61797.1	731	1.27632e-90	hypothetical protein EUGRSUZ_H04495 [Eucalyptus grandis]	225450912	XM_002280615.1	65	1.37485e-23	PREDICTED: Vitis vinifera probable linoleate 9S-lipoxygenase 5-like (LOC100252850), mRNA	K15718	LOX1_5	linoleate 9S-lipoxygenase	http://www.genome.jp/dbget-bin/www_bget?ko:K15718	Q43191	668	4.46702e-79	Probable linoleate 9S-lipoxygenase 5 OS=Solanum tuberosum GN=LOX1.5 PE=2 SV=1	PF00305//PF01477	Lipoxygenase//PLAT/LH2 domain	GO:0055114	oxidation-reduction process	GO:0005515//GO:0016702//GO:0046872	protein binding//oxidoreductase activity, acting on single donors with incorporation of molecular oxygen, incorporation of two atoms of oxygen//metal ion binding	--	--	--	--
c34907_g2	11.4157	71.3469	-2.6438	3.4011e-14	4.2322e-12	970	629095801	KCW61796.1	1144	1.59913e-149	hypothetical protein EUGRSUZ_H04495 [Eucalyptus grandis]	22203522	AY124318.1	78	9.6743e-31	Betula pendula lipoxygenase (LOX1) mRNA, partial cds	K15718	LOX1_5	linoleate 9S-lipoxygenase	http://www.genome.jp/dbget-bin/www_bget?ko:K15718	P38415	1084	3.91474e-139	Linoleate 9S-lipoxygenase A OS=Solanum lycopersicum GN=LOX1.1 PE=2 SV=1	PF00305	Lipoxygenase	GO:0055114	oxidation-reduction process	GO:0016702//GO:0046872	oxidoreductase activity, acting on single donors with incorporation of molecular oxygen, incorporation of two atoms of oxygen//metal ion binding	--	--	--	--
c34992_g1	158.413	73.4983	1.1079	1.1153e-05	0.00048307	1257	587837860	EXB28600.1	683	5.20227e-85	Universal stress protein A-like protein [Morus notabilis]	--	--	--	--	--	--	--	--	--	Q8LGG8	153	1.7193e-10	Universal stress protein A-like protein OS=Arabidopsis thaliana GN=At3g01520 PE=1 SV=2	PF00582	Universal stress protein family	GO:0006950	response to stress	--	--	--	--	--	--
c35014_g1	3436.01	1001.32	1.7788	9.2336e-231	7.2386e-227	1213	587887569	EXB76309.1	1286	4.36203e-175	hypothetical protein L484_025667 [Morus notabilis]	388511892	BT144214.1	301	1.32081e-154	Lotus japonicus clone JCVI-FLLj-4E7 unknown mRNA	--	--	--	--	P24805	252	3.18007e-24	Stem-specific protein TSJT1 OS=Nicotiana tabacum GN=TSJT1 PE=2 SV=1	PF02048//PF13537	Heat-stable enterotoxin ST//Glutamine amidotransferase domain	GO:0009405//GO:0008152	pathogenesis//metabolic process	--	--	GO:0005576	extracellular region	--	--
c35040_g1	281.605	78.8109	1.8372	1.5182e-21	3.3062e-19	891	587913179	EXC01000.1	719	3.03192e-92	Chaperone protein dnaJ 11 [Morus notabilis]	--	--	--	--	--	--	--	--	--	Q9FYB5	259	2.03195e-25	Chaperone protein dnaJ 11, chloroplastic OS=Arabidopsis thaliana GN=ATJ11 PE=1 SV=2	PF11770	GRB2-binding adapter (GAPT)	--	--	--	--	GO:0016021	integral component of membrane	KOG0712	Molecular chaperone (DnaJ superfamily)
c35071_g1	49.3958	6.059	3.0272	1.3543e-08	9.7109e-07	599	587905009	EXB93205.1	558	2.55801e-69	hypothetical protein L484_024544 [Morus notabilis]	--	--	--	--	--	--	--	--	--	--	--	--	--	PF04790	Sarcoglycan complex subunit protein	--	--	--	--	GO:0016012//GO:0016021	sarcoglycan complex//integral component of membrane	--	--
c35083_g1	64.1117	11.0643	2.5347	6.6999e-09	4.9473e-07	413	587839944	EXB30589.1	258	1.66217e-25	hypothetical protein L484_002780 [Morus notabilis]	--	--	--	--	--	--	--	--	--	--	--	--	--	--	--	--	--	--	--	--	--	--	--
c35086_g1	276.681	69.5468	1.9922	5.767e-24	1.4663e-21	1804	587889201	EXB77880.1	897	4.13401e-112	hypothetical protein L484_009176 [Morus notabilis]	--	--	--	--	--	--	--	--	--	Q08BI9	193	2.13267e-14	Calcium uniporter protein, mitochondrial OS=Danio rerio GN=mcu PE=2 SV=1	--	--	--	--	--	--	--	--	KOG2966	Uncharacterized conserved protein
c35095_g1	255.311	87.592	1.5434	6.8392e-15	9.0111e-13	522	587942140	EXC28693.1	293	3.97166e-31	hypothetical protein L484_006989 [Morus notabilis]	--	--	--	--	--	--	--	--	--	--	--	--	--	--	--	--	--	--	--	--	--	--	--
c35175_g1	1401.96	572.927	1.291	3.031e-53	1.8515e-50	3064	587919834	EXC07288.1	1628	0	Zinc finger protein MAGPIE [Morus notabilis]	470111305	XM_004291841.1	300	1.21997e-153	PREDICTED: Fragaria vesca subsp. vesca zinc finger protein MAGPIE-like (LOC101303089), mRNA	--	--	--	--	Q9ZWA6	843	1.55373e-99	Zinc finger protein MAGPIE OS=Arabidopsis thaliana GN=MGP PE=1 SV=1	PF00096	Zinc finger, C2H2 type	--	--	GO:0046872	metal ion binding	--	--	KOG1721	FOG: Zn-finger
c35198_g1	126.654	16.7281	2.9206	5.1899e-19	9.6872e-17	1058	587922313	EXC09713.1	486	1.88169e-56	hypothetical protein L484_019810 [Morus notabilis]	--	--	--	--	--	--	--	--	--	--	--	--	--	PF06008//PF00015//PF03549//PF07464//PF06009//PF05452//PF02403//PF00804	Laminin Domain I//Methyl-accepting chemotaxis protein (MCP) signalling domain//Translocated intimin receptor (Tir) intimin-binding domain//Apolipophorin-III precursor (apoLp-III)//Laminin Domain II//Clavanin//Seryl-tRNA synthetase N-terminal domain//Syntaxin	GO:0030155//GO:0006434//GO:0045995//GO:0006566//GO:0006544//GO:0006869//GO:0007165//GO:0030334//GO:0006563//GO:0007155	regulation of cell adhesion//seryl-tRNA aminoacylation//regulation of embryonic development//threonine metabolic process//glycine metabolic process//lipid transport//signal transduction//regulation of cell migration//L-serine metabolic process//cell adhesion	GO:0005524//GO:0005515//GO:0000166//GO:0008289//GO:0004871//GO:0005102//GO:0004828	ATP binding//protein binding//nucleotide binding//lipid binding//signal transducer activity//receptor binding//serine-tRNA ligase activity	GO:0005606//GO:0005604//GO:0005737//GO:0005576//GO:0016020	laminin-1 complex//basement membrane//cytoplasm//extracellular region//membrane	--	--
c35203_g1	39.9819	80.0402	-1.0014	4.0462e-06	0.00019138	1969	587846989	EXB37420.1	2588	0	hypothetical protein L484_003290 [Morus notabilis]	470115718	XM_004293992.1	815	0	PREDICTED: Fragaria vesca subsp. vesca glucomannan 4-beta-mannosyltransferase 2-like (LOC101300986), mRNA	K13680	CSLA	beta-mannan synthase	http://www.genome.jp/dbget-bin/www_bget?ko:K13680	Q9FNI7	2226	0	Glucomannan 4-beta-mannosyltransferase 2 OS=Arabidopsis thaliana GN=CSLA2 PE=2 SV=1	PF13506	Glycosyl transferase family 21	--	--	GO:0016757	transferase activity, transferring glycosyl groups	--	--	--	--
c35261_g3	121.677	55.6725	1.128	8.6122e-05	0.0030074	763	587861211	EXB51071.1	572	6.39761e-71	Ubiquitin-conjugating enzyme E2-17 kDa [Morus notabilis]	470117466	XM_004294831.1	209	1.13591e-103	PREDICTED: Fragaria vesca subsp. vesca ubiquitin-conjugating enzyme E2-17 kDa-like (LOC101292389), mRNA	K06689	UBE2D_E, UBC4, UBC5	ubiquitin-conjugating enzyme E2 D/E	http://www.genome.jp/dbget-bin/www_bget?ko:K06689	P35135	559	1.70504e-70	Ubiquitin-conjugating enzyme E2-17 kDa OS=Solanum lycopersicum PE=2 SV=1	PF05743//PF00179//PF05773	UEV domain//Ubiquitin-conjugating enzyme//RWD domain	GO:0015031//GO:0006464	protein transport//cellular protein modification process	GO:0005515//GO:0016881	protein binding//acid-amino acid ligase activity	--	--	KOG0417	Ubiquitin-protein ligase
c35268_g1	205.753	88.4262	1.2184	2.9863e-08	2.0417e-06	1143	587848130	EXB38418.1	894	7.86934e-116	hypothetical protein L484_022318 [Morus notabilis]	--	--	--	--	--	--	--	--	--	--	--	--	--	--	--	--	--	--	--	--	--	--	--
c35286_g1	20.1803	45.223	-1.1641	0.00014053	0.0046419	1372	587888027	EXB76746.1	1348	0	Chlorophyll a-b binding protein [Morus notabilis]	502086072	XM_004488043.1	256	1.55291e-129	PREDICTED: Cicer arietinum chlorophyll a-b binding protein 7, chloroplastic-like (LOC101494214), transcript variant X2, mRNA	K08908	LHCA2	light-harvesting complex I chlorophyll a/b binding protein 2	http://www.genome.jp/dbget-bin/www_bget?ko:K08908	P13869	813	5.55139e-104	Chlorophyll a-b binding protein, chloroplastic OS=Petunia hybrida PE=2 SV=1	--	--	--	--	--	--	--	--	--	--
c35296_g1	1215.53	589.523	1.044	4.3541e-30	1.4322e-27	2279	587868376	EXB57731.1	2885	0	hypothetical protein L484_006844 [Morus notabilis]	385282635	JQ412749.1	888	0	Prunus persica cultivar Xiahui6 cytosolic invertase 1 (CINV1) gene, complete cds	--	--	--	--	Q67XD9	2544	0	Alkaline/neutral invertase CINV2 OS=Arabidopsis thaliana GN=CINV2 PE=2 SV=1	PF12899//PF06202	Alkaline and neutral invertase//Amylo-alpha-1,6-glucosidase	GO:0005982//GO:0005985//GO:0005980	starch metabolic process//sucrose metabolic process//glycogen catabolic process	GO:0004135//GO:0033926//GO:0004134	amylo-alpha-1,6-glucosidase activity//glycopeptide alpha-N-acetylgalactosaminidase activity//4-alpha-glucanotransferase activity	--	--	--	--
c35303_g1	60.595	11.8985	2.3484	8.893e-08	5.7223e-06	1121	587854939	EXB44964.1	1532	0	hypothetical protein L484_026553 [Morus notabilis]	--	--	--	--	--	--	--	--	--	--	--	--	--	PF05431	Insecticidal Crystal Toxin, P42	GO:0009405	pathogenesis	--	--	--	--	--	--
c35357_g1	553.958	173.208	1.6773	3.9952e-35	1.5403e-32	1442	587849040	EXB39280.1	510	2.69868e-59	Chaperone protein dnaJ 11 [Morus notabilis]	--	--	--	--	--	--	--	--	--	Q9FYB5	261	5.78423e-25	Chaperone protein dnaJ 11, chloroplastic OS=Arabidopsis thaliana GN=ATJ11 PE=1 SV=2	--	--	--	--	--	--	--	--	KOG0712	Molecular chaperone (DnaJ superfamily)
c35365_g1	741.153	133.517	2.4727	9.2753e-84	9.6951e-81	2130	587932738	EXC19765.1	2225	0	hypothetical protein L484_006340 [Morus notabilis]	--	--	--	--	--	K01176	E3.2.1.1, amyA, malS	alpha-amylase	http://www.genome.jp/dbget-bin/www_bget?ko:K01176	P17859	1777	0	Alpha-amylase OS=Vigna mungo GN=AMY1.1 PE=2 SV=1	PF07821//PF02324//PF00128	Alpha-amylase C-terminal beta-sheet domain//Glycosyl hydrolase family 70//Alpha amylase, catalytic domain	GO:0005985//GO:0005982//GO:0005975//GO:0009250	sucrose metabolic process//starch metabolic process//carbohydrate metabolic process//glucan biosynthetic process	GO:0043169//GO:0005509//GO:0046527//GO:0004556//GO:0003824	cation binding//calcium ion binding//glucosyltransferase activity//alpha-amylase activity//catalytic activity	--	--	--	--
c35368_g1	10.1713	46.5401	-2.194	2.2735e-08	1.5726e-06	783	--	--	--	--	--	--	--	--	--	--	--	--	--	--	--	--	--	--	--	--	--	--	--	--	--	--	--	--
c35440_g1	45.7168	12.2497	1.9	7.8333e-05	0.0027693	814	587846558	EXB37028.1	214	6.61021e-19	hypothetical protein L484_020814 [Morus notabilis]	--	--	--	--	--	--	--	--	--	--	--	--	--	--	--	--	--	--	--	--	--	--	--
c35446_g1	60.8655	16.4208	1.8901	5.6893e-06	0.00026108	1975	359494295	XP_003634756.1	1655	0	PREDICTED: LOW QUALITY PROTEIN: cytochrome P450 71D10-like [Vitis vinifera]	357460104	XM_003600286.1	55	1.22461e-17	Medicago truncatula Cytochrome P450 (MTR_3g058060) mRNA, complete cds	--	--	--	--	O48923	1496	0	Cytochrome P450 71D10 OS=Glycine max GN=CYP71D10 PE=2 SV=1	PF00067	Cytochrome P450	GO:0055114	oxidation-reduction process	GO:0016705//GO:0005506//GO:0020037	oxidoreductase activity, acting on paired donors, with incorporation or reduction of molecular oxygen//iron ion binding//heme binding	--	--	KOG0156	Cytochrome P450 CYP2 subfamily
c35479_g1	372.281	84.1235	2.1458	2.3949e-35	9.3873e-33	1115	587907920	EXB95900.1	754	1.16839e-96	hypothetical protein L484_004949 [Morus notabilis]	388492509	BT134526.1	113	3.9064e-50	Lotus japonicus clone JCVI-FLLj-2K3 unknown mRNA	K00799	GST, gst	glutathione S-transferase	http://www.genome.jp/dbget-bin/www_bget?ko:K00799	Q9CPU4	291	1.31883e-29	Microsomal glutathione S-transferase 3 OS=Mus musculus GN=Mgst3 PE=1 SV=1	--	--	--	--	--	--	--	--	--	--
c35494_g1	20.8836	0	5.3843	5.763e-06	0.0002642	1420	587873003	EXB62211.1	1498	0	hypothetical protein L484_017599 [Morus notabilis]	--	--	--	--	--	--	--	--	--	Q40316	435	2.34483e-47	Vestitone reductase OS=Medicago sativa PE=1 SV=1	PF04442//PF04321//PF01370//PF00208//PF01073//PF00106	Cytochrome c oxidase assembly protein CtaG/Cox11//RmlD substrate binding domain//NAD dependent epimerase/dehydratase family//Glutamate/Leucine/Phenylalanine/Valine dehydrogenase//3-beta hydroxysteroid dehydrogenase/isomerase family//short chain dehydrogenase	GO:0008207//GO:0009117//GO:0008210//GO:0030639//GO:0008209//GO:0055114//GO:0009225//GO:0044237//GO:0019872//GO:0006520//GO:0045226//GO:0008152//GO:0006694	C21-steroid hormone metabolic process//nucleotide metabolic process//estrogen metabolic process//polyketide biosynthetic process//androgen metabolic process//oxidation-reduction process//nucleotide-sugar metabolic process//cellular metabolic process//streptomycin biosynthetic process//cellular amino acid metabolic process//extracellular polysaccharide biosynthetic process//metabolic process//ster…	GO:0003824//GO:0003854//GO:0016616//GO:0008831//GO:0050662//GO:0005507//GO:0016491	catalytic activity//3-beta-hydroxy-delta5-steroid dehydrogenase activity//oxidoreductase activity, acting on the CH-OH group of donors, NAD or NADP as acceptor//dTDP-4-dehydrorhamnose reductase activity//coenzyme binding//copper ion binding//oxidoreductase activity	--	--	KOG1502	Flavonol reductase/cinnamoyl-CoA reductase
c35669_g1	2124.45	795.397	1.4173	1.5028e-95	1.9105e-92	2187	587939947	EXC26575.1	1824	0	Alcohol dehydrogenase 1 [Morus notabilis]	71793965	AM062702.1	583	0	Alnus glutinosa mRNA for alcohol dehydrogenase (adh1 gene)	K00001	E1.1.1.1, adh	alcohol dehydrogenase	http://www.genome.jp/dbget-bin/www_bget?ko:K00001	P13603	1696	0	Alcohol dehydrogenase 1 OS=Trifolium repens GN=ADH1 PE=2 SV=1	PF02254//PF02826//PF03721//PF00107//PF08240	TrkA-N domain//D-isomer specific 2-hydroxyacid dehydrogenase, NAD binding domain//UDP-glucose/GDP-mannose dehydrogenase family, NAD binding domain//Zinc-binding dehydrogenase//Alcohol dehydrogenase GroES-like domain	GO:0055114//GO:0006813	oxidation-reduction process//potassium ion transport	GO:0016616//GO:0048037//GO:0051287//GO:0016491//GO:0008270	oxidoreductase activity, acting on the CH-OH group of donors, NAD or NADP as acceptor//cofactor binding//NAD binding//oxidoreductase activity//zinc ion binding	--	--	KOG0022	Alcohol dehydrogenase, class III
c35682_g1	140.018	280.602	-1.0029	5.6874e-18	9.7634e-16	1287	587901363	EXB89638.1	1335	0	Chlorophyll a-b binding protein 13 [Morus notabilis]	359493896	XM_002284457.2	424	0	PREDICTED: Vitis vinifera chlorophyll a-b binding protein 13, chloroplastic-like (LOC100260599), mRNA	K08914	LHCB3	light-harvesting complex II chlorophyll a/b binding protein 3	http://www.genome.jp/dbget-bin/www_bget?ko:K08914	P27489	1212	8.02891e-165	Chlorophyll a-b binding protein 13, chloroplastic OS=Solanum lycopersicum GN=CAB13 PE=1 SV=1	--	--	--	--	--	--	--	--	--	--
c35702_g1	19.8016	52.8187	-1.4154	3.4668e-06	0.00016581	929	587856034	EXB46026.1	839	5.80124e-110	Photosystem II reaction center PSB28 protein [Morus notabilis]	470107320	XM_004289948.1	168	8.63182e-81	PREDICTED: Fragaria vesca subsp. vesca photosystem II reaction center PSB28 protein, chloroplastic-like (LOC101304237), mRNA	K08903	psb28	photosystem II 13kDa protein	http://www.genome.jp/dbget-bin/www_bget?ko:K08903	Q0JG75	579	3.37016e-72	Photosystem II reaction center PSB28 protein, chloroplastic OS=Oryza sativa subsp. japonica GN=PSB28 PE=2 SV=2	PF03912	Psb28 protein	GO:0015979	photosynthesis	--	--	GO:0009654//GO:0016020//GO:0009523	photosystem II oxygen evolving complex//membrane//photosystem II	--	--
c35708_g1	99.9818	28.5388	1.8087	2.0663e-08	1.4378e-06	1021	587848679	EXB38938.1	1186	3.11597e-161	hypothetical protein L484_027373 [Morus notabilis]	--	--	--	--	--	K06685	MOB1, Mats	MOB kinase activator 1	http://www.genome.jp/dbget-bin/www_bget?ko:K06685	Q8GYX0	1014	5.1804e-137	MOB kinase activator-like 1 OS=Arabidopsis thaliana GN=At4g19045 PE=2 SV=1	--	--	--	--	--	--	--	--	KOG0440	Cell cycle-associated protein Mob1-1
c35761_g1	79.2064	20.9431	1.9191	1.5938e-07	9.8142e-06	973	587878912	EXB67898.1	1253	4.45272e-171	Soluble inorganic pyrophosphatase [Morus notabilis]	470133817	XM_004302708.1	373	0	PREDICTED: Fragaria vesca subsp. vesca soluble inorganic pyrophosphatase-like, transcript variant 2 (LOC101298436), mRNA	K01507	ppa	inorganic pyrophosphatase	http://www.genome.jp/dbget-bin/www_bget?ko:K01507	O48556	929	2.88733e-124	Soluble inorganic pyrophosphatase OS=Zea mays GN=IPP PE=2 SV=1	PF00719	Inorganic pyrophosphatase	GO:0006796//GO:0006119	phosphate-containing compound metabolic process//oxidative phosphorylation	GO:0000287//GO:0004427	magnesium ion binding//inorganic diphosphatase activity	GO:0005737	cytoplasm	KOG1626	Inorganic pyrophosphatase/Nucleosome remodeling factor, subunit NURF38
c35768_g1	204.075	75.4301	1.4359	7.7597e-11	7.1149e-09	1443	587880742	EXB69690.1	857	2.79012e-108	E3 ubiquitin-protein ligase MARCH3 [Morus notabilis]	255562859	XM_002522389.1	309	5.63718e-159	Ricinus communis membrane associated ring finger 1,8, putative, mRNA	--	--	--	--	Q8BRX9	140	1.65324e-08	E3 ubiquitin-protein ligase MARCH3 OS=Mus musculus GN=March3 PE=2 SV=1	PF13639//PF06925//PF12906	Ring finger domain//Monogalactosyldiacylglycerol (MGDG) synthase//RING-variant domain	GO:0009247	glycolipid biosynthetic process	GO:0008270//GO:0005515//GO:0016758	zinc ion binding//protein binding//transferase activity, transferring hexosyl groups	--	--	KOG1609	Protein involved in mRNA turnover and stability
c35782_g1	39.1163	84.343	-1.1085	4.5854e-07	2.6207e-05	1191	587895353	EXB83854.1	1126	2.53456e-150	hypothetical protein L484_023461 [Morus notabilis]	502114059	XM_004494791.1	223	2.96908e-111	PREDICTED: Cicer arietinum uncharacterized LOC101491121 (LOC101491121), transcript variant X2, mRNA	--	--	--	--	--	--	--	--	--	--	--	--	--	--	--	--	--	--
c35784_g1	371.902	871.881	-1.2292	4.9566e-67	4.0197e-64	1623	587846648	EXB37113.1	2010	0	putative fructose-bisphosphate aldolase 1 [Morus notabilis]	432139324	JX914589.1	649	0	Camellia oleifera fructose-bisphosphate aldolase 3 mRNA, complete cds	K01623	ALDO	fructose-bisphosphate aldolase, class I	http://www.genome.jp/dbget-bin/www_bget?ko:K01623	Q944G9	1809	0	Probable fructose-bisphosphate aldolase 2, chloroplastic OS=Arabidopsis thaliana GN=FBA2 PE=1 SV=2	PF00274	Fructose-bisphosphate aldolase class-I	GO:0015976//GO:0006020//GO:0006094//GO:0006096//GO:0006000//GO:0006013//GO:0006098	carbon utilization//inositol metabolic process//gluconeogenesis//glycolytic process//fructose metabolic process//mannose metabolic process//pentose-phosphate shunt	GO:0004332	fructose-bisphosphate aldolase activity	--	--	KOG1557	Fructose-biphosphate aldolase
c35789_g1	228.259	51.3259	2.1529	2.0542e-22	4.8072e-20	2462	587905898	EXB94013.1	2651	0	putative linoleate 9S-lipoxygenase 5 [Morus notabilis]	485451154	KC706500.1	554	0	Malus x domestica clone 5 lipoxygenase (LOX1a) mRNA, complete cds	K15718	LOX1_5	linoleate 9S-lipoxygenase	http://www.genome.jp/dbget-bin/www_bget?ko:K15718	Q43191	2308	0	Probable linoleate 9S-lipoxygenase 5 OS=Solanum tuberosum GN=LOX1.5 PE=2 SV=1	PF00305	Lipoxygenase	GO:0055114	oxidation-reduction process	GO:0046872//GO:0016702	metal ion binding//oxidoreductase activity, acting on single donors with incorporation of molecular oxygen, incorporation of two atoms of oxygen	--	--	--	--
c35789_g2	148.999	30.5584	2.2857	1.9536e-16	2.9358e-14	1146	587905898	EXB94013.1	1793	0	putative linoleate 9S-lipoxygenase 5 [Morus notabilis]	485451109	KC706481.1	374	0	Malus x domestica clone 16 lipoxygenase (LOX1c) mRNA, complete cds	--	--	--	--	Q06327	1237	4.19936e-161	Linoleate 9S-lipoxygenase 1 OS=Arabidopsis thaliana GN=LOX1 PE=1 SV=1	PF01477//PF00305	PLAT/LH2 domain//Lipoxygenase	GO:0055114	oxidation-reduction process	GO:0005515//GO:0016702//GO:0046872	protein binding//oxidoreductase activity, acting on single donors with incorporation of molecular oxygen, incorporation of two atoms of oxygen//metal ion binding	--	--	--	--
c35831_g1	69.3056	16.6842	2.0545	2.2581e-07	1.3513e-05	2230	587870853	EXB60129.1	2724	0	putative receptor-like protein kinase [Morus notabilis]	--	--	--	--	--	--	--	--	--	O04086	1468	0	Probable receptor-like protein kinase At1g11050 OS=Arabidopsis thaliana GN=At1g11050 PE=2 SV=1	PF10371//PF00069//PF07714	Domain of unknown function//Protein kinase domain//Protein tyrosine kinase	GO:0006468//GO:0055114	protein phosphorylation//oxidation-reduction process	GO:0004672//GO:0005524//GO:0016903	protein kinase activity//ATP binding//oxidoreductase activity, acting on the aldehyde or oxo group of donors	--	--	--	--
c35950_g1	119.675	38.5054	1.636	1.8961e-08	1.3272e-06	2311	587850836	EXB41004.1	1891	0	U-box domain-containing protein 28 [Morus notabilis]	470103859	XM_004288297.1	152	1.71778e-71	PREDICTED: Fragaria vesca subsp. vesca U-box domain-containing protein 27-like (LOC101291864), mRNA	--	--	--	--	Q9LXE3	951	8.09543e-119	U-box domain-containing protein 28 OS=Arabidopsis thaliana GN=PUB28 PE=1 SV=1	PF00514//PF04564//PF02701	Armadillo/beta-catenin-like repeat//U-box domain//Dof domain, zinc finger	GO:0006355//GO:0016567	regulation of transcription, DNA-templated//protein ubiquitination	GO:0003677//GO:0004842//GO:0005515	DNA binding//ubiquitin-protein transferase activity//protein binding	GO:0000151	ubiquitin ligase complex	--	--
c36012_g1	77.0422	13.2156	2.5434	1.8808e-10	1.6692e-08	1458	587854838	EXB44863.1	1041	1.92128e-136	putative 6-phosphogluconolactonase 2 [Morus notabilis]	224098997	XM_002311312.1	331	3.35682e-171	Populus trichocarpa predicted protein, mRNA	K01057	PGLS, pgl, devB	6-phosphogluconolactonase	http://www.genome.jp/dbget-bin/www_bget?ko:K01057	Q6Z4H0	765	2.78157e-96	Probable 6-phosphogluconolactonase 2 OS=Oryza sativa subsp. japonica GN=Os07g0604000 PE=2 SV=1	PF01182	Glucosamine-6-phosphate isomerases/6-phosphogluconolactonase	GO:0005975	carbohydrate metabolic process	--	--	--	--	KOG3147	6-phosphogluconolactonase - like protein
c36013_g2	47.8809	11.635	2.041	1.8635e-05	0.00076488	937	587878290	EXB67297.1	956	2.56512e-125	hypothetical protein L484_025779 [Morus notabilis]	255553176	XM_002517585.1	143	6.8768e-67	Ricinus communis conserved hypothetical protein, mRNA	--	--	--	--	--	--	--	--	PF13174//PF13176//PF13181//PF00515	Tetratricopeptide repeat//Tetratricopeptide repeat//Tetratricopeptide repeat//Tetratricopeptide repeat	--	--	GO:0005515	protein binding	--	--	--	--
c36015_g1	158.575	67.2637	1.2373	7.6588e-07	4.184e-05	615	255561357	XP_002521689.1	535	2.38379e-65	class I chitinase, putative [Ricinus communis] >gi|223539080|gb|EEF40676.1| class I chitinase, putative [Ricinus communis]	4960048	AF147497.1	86	2.14915e-35	Humulus lupulus endochitinase precursor (HCH1) gene, complete cds	K01183	E3.2.1.14	chitinase	http://www.genome.jp/dbget-bin/www_bget?ko:K01183	P21226	506	5.88323e-61	Endochitinase A2 OS=Pisum sativum GN=CHI2 PE=1 SV=2	PF00182	Chitinase class I	GO:0016998//GO:0005975//GO:0006032	cell wall macromolecule catabolic process//carbohydrate metabolic process//chitin catabolic process	GO:0004568	chitinase activity	--	--	KOG4742	Predicted chitinase
c36028_g1	84.9953	31.2609	1.443	2.4648e-05	0.00098668	1954	587911586	EXB99433.1	1887	0	Leucoanthocyanidin dioxygenase [Morus notabilis]	356495028	XM_003516335.1	152	1.44968e-71	PREDICTED: Glycine max 1-aminocyclopropane-1-carboxylate oxidase 1-like (LOC100816546), mRNA	--	--	--	--	P51091	634	3.87094e-74	Leucoanthocyanidin dioxygenase OS=Malus domestica GN=ANS PE=2 SV=1	PF03171	2OG-Fe(II) oxygenase superfamily	GO:0055114	oxidation-reduction process	GO:0016706//GO:0016491	oxidoreductase activity, acting on paired donors, with incorporation or reduction of molecular oxygen, 2-oxoglutarate as one donor, and incorporation of one atom each of oxygen into both donors//oxidoreductase activity	--	--	KOG0143	Iron/ascorbate family oxidoreductases
c36052_g1	153.922	40.9202	1.9113	3.2787e-13	3.7892e-11	872	587948794	EXC35033.1	398	1.66716e-44	hypothetical protein L484_017734 [Morus notabilis]	359475687	XM_002270504.2	74	1.45167e-28	PREDICTED: Vitis vinifera uncharacterized LOC100259788 (LOC100259788), mRNA	--	--	--	--	--	--	--	--	--	--	--	--	--	--	--	--	--	--
c36066_g1	161.821	79.8646	1.0188	5.2774e-05	0.0019561	1853	587861991	EXB51814.1	977	6.29473e-126	hypothetical protein L484_006387 [Morus notabilis]	470114838	XM_004293568.1	254	2.73096e-128	PREDICTED: Fragaria vesca subsp. vesca vacuolar protein sorting-associated protein 28 homolog 2-like, transcript variant 3 (LOC101291500), mRNA	--	--	--	--	Q9S9T7	844	1.55167e-107	Vacuolar protein sorting-associated protein 28 homolog 2 OS=Arabidopsis thaliana GN=VPS28-2 PE=1 SV=2	--	--	--	--	--	--	--	--	KOG3284	Vacuolar sorting protein VPS28
c36073_g1	271.487	68.4052	1.9887	1.7426e-23	4.36e-21	1220	587915390	EXC03135.1	841	1.78259e-108	hypothetical protein L484_008467 [Morus notabilis]	--	--	--	--	--	--	--	--	--	B9HMP5	412	3.69391e-46	CASP-like protein POPTRDRAFT_820933 OS=Populus trichocarpa GN=POPTRDRAFT_820933 PE=3 SV=2	--	--	--	--	--	--	--	--	--	--
c36101_g1	250.874	93.9145	1.4175	1.0478e-12	1.157e-10	2173	587885807	EXB74659.1	1963	0	F-box/kelch-repeat protein [Morus notabilis]	470117771	XM_004294975.1	427	0	PREDICTED: Fragaria vesca subsp. vesca F-box/kelch-repeat protein At5g60570-like (LOC101314547), mRNA	--	--	--	--	Q9FKJ0	1368	0	F-box/kelch-repeat protein At5g60570 OS=Arabidopsis thaliana GN=At5g60570 PE=2 SV=1	PF08283//PF07646//PF01344	Geminivirus rep protein central domain//Kelch motif//Kelch motif	GO:0006308	DNA catabolic process	GO:0016888//GO:0005515	endodeoxyribonuclease activity, producing 5'-phosphomonoesters//protein binding	--	--	KOG1072	FOG: Kelch repeat
c36103_g1	509.052	179.311	1.5053	6.2538e-27	1.7937e-24	2047	587978685	EXC63302.1	972	4.25289e-124	hypothetical protein L484_000045 [Morus notabilis]	--	--	--	--	--	--	--	--	--	--	--	--	--	PF02535//PF04684	ZIP Zinc transporter//BAF1 / ABF1 chromatin reorganising factor	GO:0030001//GO:0055085//GO:0006338	metal ion transport//transmembrane transport//chromatin remodeling	GO:0003677//GO:0046873	DNA binding//metal ion transmembrane transporter activity	GO:0005634//GO:0016020	nucleus//membrane	--	--
c36131_g1	40.1983	10.23	1.9743	0.00013324	0.0044291	1329	587849145	EXB39385.1	1566	0	hypothetical protein L484_025081 [Morus notabilis]	255559405	XM_002520677.1	311	4.00523e-160	Ricinus communis conserved hypothetical protein, mRNA	--	--	--	--	--	--	--	--	--	--	--	--	--	--	--	--	--	--
c36138_g1	130.279	59.4484	1.1319	4.5371e-05	0.0017087	1581	587917386	EXC04960.1	565	5.61698e-67	hypothetical protein L484_002611 [Morus notabilis]	470135770	XM_004303634.1	194	5.24553e-95	PREDICTED: Fragaria vesca subsp. vesca protein ELF4-LIKE 4-like, transcript variant 2 (LOC101295929), mRNA	--	--	--	--	Q570U6	426	2.6641e-48	Protein ELF4-LIKE 4 OS=Arabidopsis thaliana GN=EFL4 PE=2 SV=1	PF08649	DASH complex subunit Dad1	GO:0030472	mitotic spindle organization in nucleus	--	--	GO:0042729//GO:0072686	DASH complex//mitotic spindle	--	--
c36146_g1	778.971	98.3929	2.9849	6.7971e-111	1.1418e-107	917	587861196	EXB51056.1	565	8.78762e-69	Chaperone protein dnaJ 11 [Morus notabilis]	--	--	--	--	--	--	--	--	--	Q9FYB5	180	1.13909e-14	Chaperone protein dnaJ 11, chloroplastic OS=Arabidopsis thaliana GN=ATJ11 PE=1 SV=2	PF04623	Adenovirus E1B protein N-terminus	GO:0009605	response to external stimulus	--	--	--	--	KOG0712	Molecular chaperone (DnaJ superfamily)
c36175_g1	72.714	18.0014	2.0141	1.7843e-07	1.09e-05	1383	587906297	EXB94377.1	1218	1.50241e-162	Myb-related protein 305 [Morus notabilis]	327412614	FR828540.1	258	1.21034e-130	Rosa rugosa mRNA for putative MYB transcription factor (myb7 gene)	K09422	MYBP	myb proto-oncogene protein, plant	http://www.genome.jp/dbget-bin/www_bget?ko:K09422	Q9LDE1	663	6.69979e-81	Transcription factor MYB108 OS=Arabidopsis thaliana GN=MYB108 PE=1 SV=1	PF03224//PF00249	V-ATPase subunit H//Myb-like DNA-binding domain	GO:0015992//GO:0015991//GO:0006119	proton transport//ATP hydrolysis coupled proton transport//oxidative phosphorylation	GO:0003682//GO:0046961	chromatin binding//proton-transporting ATPase activity, rotational mechanism	GO:0000221//GO:0000785	vacuolar proton-transporting V-type ATPase, V1 domain//chromatin	KOG0048	Transcription factor, Myb superfamily
c36205_g1	90.6761	35.5637	1.3503	4.4228e-05	0.001671	877	587854544	EXB44591.1	876	1.06055e-114	Putative zinc finger protein CONSTANS-LIKE 11 [Morus notabilis]	356517595	XM_003527425.1	83	1.45003e-33	PREDICTED: Glycine max uncharacterized protein LOC100782655 (LOC100782655), mRNA	--	--	--	--	O23379	134	9.07089e-08	Putative zinc finger protein CONSTANS-LIKE 11 OS=Arabidopsis thaliana GN=COL11 PE=3 SV=2	PF00643	B-box zinc finger	--	--	GO:0008270	zinc ion binding	GO:0005622	intracellular	--	--
c36225_g1	18.1785	0.746398	4.6061	3.9831e-05	0.0015219	1117	587920825	EXC08254.1	1267	2.13289e-172	Short-chain dehydrogenase TIC 32 [Morus notabilis]	--	--	--	--	--	--	--	--	--	Q96NR8	351	1.83232e-36	Retinol dehydrogenase 12 OS=Homo sapiens GN=RDH12 PE=1 SV=3	PF01370//PF00106	NAD dependent epimerase/dehydratase family//short chain dehydrogenase	GO:0044237//GO:0008152	cellular metabolic process//metabolic process	GO:0003824//GO:0050662//GO:0016491	catalytic activity//coenzyme binding//oxidoreductase activity	--	--	KOG1208	Dehydrogenases with different specificities (related to short-chain alcohol dehydrogenases)
c36239_g1	2.81334	36.5296	-3.6987	6.9125e-10	5.7143e-08	849	--	--	--	--	--	--	--	--	--	--	--	--	--	--	--	--	--	--	--	--	--	--	--	--	--	--	--	--
c36240_g2	38.1965	85.6602	-1.1652	1.5802e-07	9.7546e-06	1937	587913146	EXC00967.1	2414	0	ATP sulfurylase 2 [Morus notabilis]	470110214	XM_004291333.1	599	0	PREDICTED: Fragaria vesca subsp. vesca ATP sulfurylase 2-like (LOC101312798), mRNA	K13811	PAPSS	3'-phosphoadenosine 5'-phosphosulfate synthase	http://www.genome.jp/dbget-bin/www_bget?ko:K13811	Q43870	1957	0	ATP sulfurylase 2 OS=Arabidopsis thaliana GN=APS2 PE=1 SV=1	PF01747	ATP-sulfurylase	GO:0006144//GO:0006790	purine nucleobase metabolic process//sulfur compound metabolic process	GO:0004781	sulfate adenylyltransferase (ATP) activity	--	--	KOG0636	ATP sulfurylase (sulfate adenylyltransferase)
c36243_g1	182.326	84.2552	1.1137	2.1331e-06	0.00010734	1593	587917155	EXC04748.1	661	3.72669e-80	hypothetical protein L484_003456 [Morus notabilis]	--	--	--	--	--	--	--	--	--	--	--	--	--	--	--	--	--	--	--	--	--	--	--
c36271_g1	195.365	412.583	-1.0785	5.6468e-28	1.7026e-25	2003	587949146	EXC35348.1	1563	0	Ferredoxin--NADP reductase, leaf isozyme [Morus notabilis]	470102731	XM_004287757.1	544	0	PREDICTED: Fragaria vesca subsp. vesca ferredoxin--NADP reductase, chloroplastic-like (LOC101297664), mRNA	K02641	petH	ferredoxin--NADP+ reductase	http://www.genome.jp/dbget-bin/www_bget?ko:K02641	P10933	1441	0	Ferredoxin--NADP reductase, leaf isozyme, chloroplastic OS=Pisum sativum GN=PETH PE=1 SV=1	PF00175//PF08030//PF00667	Oxidoreductase NAD-binding domain//Ferric reductase NAD binding domain//FAD binding domain	GO:0055114	oxidation-reduction process	GO:0016491	oxidoreductase activity	--	--	KOG1158	NADP/FAD dependent oxidoreductase
c36273_g2	81.1	274.675	-1.76	2.2546e-33	8.0955e-31	792	587848557	EXB38816.1	613	5.94451e-77	hypothetical protein L484_027249 [Morus notabilis]	--	--	--	--	--	--	--	--	--	Q9LQU4	414	1.62242e-48	Protein PLANT CADMIUM RESISTANCE 2 OS=Arabidopsis thaliana GN=PCR2 PE=1 SV=1	--	--	--	--	--	--	--	--	--	--
c36292_g1	1151.63	354.144	1.7013	7.0005e-73	6.3324e-70	958	587865619	EXB55149.1	763	1.22128e-98	Chaperone protein dnaJ 8 [Morus notabilis]	356523202	XM_003530183.1	143	7.03655e-67	PREDICTED: Glycine max chaperone protein dnaJ 8, chloroplastic-like (LOC100780336), mRNA	--	--	--	--	Q9SAG8	389	4.42656e-44	Chaperone protein dnaJ 8, chloroplastic OS=Arabidopsis thaliana GN=ATJ8 PE=2 SV=1	PF06072	Alphaherpesvirus tegument protein US9	--	--	--	--	GO:0019033	viral tegument	KOG0715	Molecular chaperone (DnaJ superfamily)
c36313_g1	92.7861	6.36634	3.8654	1.9486e-18	3.4588e-16	1272	587846856	EXB37296.1	1389	0	Transcription factor [Morus notabilis]	470129837	XM_004300767.1	168	1.19218e-80	PREDICTED: Fragaria vesca subsp. vesca transcription repressor MYB4-like (LOC101291833), mRNA	K09422	MYBP	myb proto-oncogene protein, plant	http://www.genome.jp/dbget-bin/www_bget?ko:K09422	Q8LPH6	485	8.70239e-55	Transcription factor MYB86 OS=Arabidopsis thaliana GN=MYB86 PE=2 SV=1	PF00249	Myb-like DNA-binding domain	--	--	GO:0003682	chromatin binding	GO:0000785	chromatin	KOG0048	Transcription factor, Myb superfamily
c36430_g1	52.155	113.979	-1.1279	3.0979e-09	2.3732e-07	2088	587938275	EXC25024.1	2809	0	Extended synaptotagmin-3 [Morus notabilis]	470110145	XM_004291300.1	736	0	PREDICTED: Fragaria vesca subsp. vesca synaptotagmin-2-like (LOC101303004), mRNA	--	--	--	--	B6ETT4	2184	0	Synaptotagmin-2 OS=Arabidopsis thaliana GN=SYT2 PE=2 SV=1	PF00168	C2 domain	--	--	GO:0005515	protein binding	--	--	KOG1012	Ca2+-dependent lipid-binding protein CLB1/vesicle protein vp115/Granuphilin A, contains C2 domain
c36470_g1	290.423	138.918	1.0639	1.2813e-08	9.2576e-07	1077	587866798	EXB56236.1	640	6.36065e-79	Calcium-binding protein CML38 [Morus notabilis]	--	--	--	--	--	K13448	CML	calcium-binding protein CML	http://www.genome.jp/dbget-bin/www_bget?ko:K13448	Q9SRE6	351	6.1002e-38	Calcium-binding protein CML38 OS=Arabidopsis thaliana GN=CML38 PE=2 SV=1	PF04316//PF13405//PF00036//PF10591//PF13202//PF13499	Anti-sigma-28 factor, FlgM//EF-hand domain//EF hand//Secreted protein acidic and rich in cysteine Ca binding region//EF hand//EF-hand domain pair	GO:0007165//GO:0045892	signal transduction//negative regulation of transcription, DNA-templated	GO:0005509	calcium ion binding	GO:0005578	proteinaceous extracellular matrix	KOG0027	Calmodulin and related proteins (EF-Hand superfamily)
c36486_g1	751.541	344.529	1.1252	2.1438e-22	4.9919e-20	761	587923299	EXC10649.1	204	1.99772e-17	Metallothionein-like protein 1 [Morus notabilis]	--	--	--	--	--	--	--	--	--	--	--	--	--	PF05033//PF02067//PF01439//PF04434	Pre-SET motif//Metallothionein family 5//Metallothionein//SWIM zinc finger	GO:0034968//GO:0006479//GO:0006554	histone lysine methylation//protein methylation//lysine catabolic process	GO:0008270//GO:0018024//GO:0046872	zinc ion binding//histone-lysine N-methyltransferase activity//metal ion binding	GO:0005634	nucleus	--	--
c36495_g1	496.338	202.537	1.2931	5.5998e-20	1.1161e-17	1653	587860524	EXB50423.1	1281	4.96898e-171	putative WRKY transcription factor 40 [Morus notabilis]	210141264	AK245181.1	180	3.32738e-87	Glycine max cDNA, clone: GMFL01-23-B19	--	--	--	--	Q9SAH7	715	8.07412e-88	Probable WRKY transcription factor 40 OS=Arabidopsis thaliana GN=WRKY40 PE=1 SV=1	PF03106//PF04277	WRKY DNA -binding domain//Oxaloacetate decarboxylase, gamma chain	GO:0006090//GO:0071436//GO:0006525//GO:0006355//GO:0006560//GO:0006814	pyruvate metabolic process//sodium ion export//arginine metabolic process//regulation of transcription, DNA-templated//proline metabolic process//sodium ion transport	GO:0008948//GO:0015081//GO:0003700//GO:0043565	oxaloacetate decarboxylase activity//sodium ion transmembrane transporter activity//sequence-specific DNA binding transcription factor activity//sequence-specific DNA binding	GO:0005667//GO:0016020	transcription factor complex//membrane	--	--
c36507_g1	35.2209	70.8639	-1.0086	1.322e-05	0.00056426	1412	587946096	EXC32452.1	778	1.53666e-95	hypothetical protein L484_012619 [Morus notabilis]	470107095	XM_004289838.1	315	2.54694e-162	PREDICTED: Fragaria vesca subsp. vesca TVP38/TMEM64 family membrane protein slr0305-like (LOC101294025), mRNA	--	--	--	--	Q55909	199	3.37272e-16	TVP38/TMEM64 family membrane protein slr0305 OS=Synechocystis sp. (strain PCC 6803 / Kazusa) GN=slr0305 PE=3 SV=1	--	--	--	--	--	--	--	--	--	--
c36530_g1	114.698	28.2314	2.0225	4.7642e-11	4.5089e-09	1957	595795200	XP_007200977.1	1455	0	hypothetical protein PRUPE_ppa004649mg [Prunus persica] >gi|462396377|gb|EMJ02176.1| hypothetical protein PRUPE_ppa004649mg [Prunus persica]	359479716	XM_003632297.1	224	1.37205e-111	PREDICTED: Vitis vinifera uncharacterized LOC100854030 (LOC100854030), mRNA	--	--	--	--	--	--	--	--	--	--	--	--	--	--	--	--	--	--
c36538_g1	79.6392	30.778	1.3716	0.00010151	0.003475	1092	587897961	EXB86422.1	411	4.13147e-46	hypothetical protein L484_004920 [Morus notabilis]	--	--	--	--	--	--	--	--	--	--	--	--	--	PF03188	Eukaryotic cytochrome b561	--	--	--	--	GO:0016021	integral component of membrane	--	--
c36554_g1	305.788	151.08	1.0172	2.8842e-08	1.9747e-06	2107	595796605	XP_007201174.1	1605	0	hypothetical protein PRUPE_ppa003445mg [Prunus persica] >gi|462396574|gb|EMJ02373.1| hypothetical protein PRUPE_ppa003445mg [Prunus persica]	470117295	XM_004294749.1	443	0	PREDICTED: Fragaria vesca subsp. vesca methylcrotonoyl-CoA carboxylase beta chain, mitochondrial-like (LOC101291410), mRNA	K01969	E6.4.1.4B	3-methylcrotonyl-CoA carboxylase beta subunit	http://www.genome.jp/dbget-bin/www_bget?ko:K01969	Q9LDD8	1458	0	Methylcrotonoyl-CoA carboxylase beta chain, mitochondrial OS=Arabidopsis thaliana GN=MCCB PE=2 SV=1	PF01039	Carboxyl transferase domain	--	--	GO:0016874	ligase activity	--	--	KOG0540	3-Methylcrotonyl-CoA carboxylase, non-biotin containing subunit/Acetyl-CoA carboxylase carboxyl transferase, subunit beta
c36563_g1	69.1974	24.4555	1.5006	7.8383e-05	0.0027693	1173	587866805	EXB56243.1	939	1.24371e-122	hypothetical protein L484_024780 [Morus notabilis]	--	--	--	--	--	--	--	--	--	--	--	--	--	PF03026	Influenza C virus M1 protein	--	--	--	--	GO:0019028	viral capsid	--	--
c36572_g1	235.13	56.6824	2.0525	1.5994e-21	3.4669e-19	1342	587899844	EXB88224.1	985	1.03325e-125	hypothetical protein L484_011654 [Morus notabilis]	160955656	CU225421.1	141	1.2866e-65	Populus EST from leave	--	--	--	--	Q7JUR6	170	1.44646e-11	Protein GDAP2 homolog OS=Drosophila melanogaster GN=CG18812 PE=2 SV=1	--	--	--	--	--	--	--	--	KOG2633	Hismacro and SEC14 domain-containing proteins
c36598_g1	66.6545	16.5086	2.0135	5.8229e-07	3.2375e-05	1279	587895370	EXB83871.1	1153	3.03405e-153	Transcription repressor [Morus notabilis]	349721572	FQ382023.1	47	2.19947e-13	Vitis vinifera clone SS0ABG74YO15	K09422	MYBP	myb proto-oncogene protein, plant	http://www.genome.jp/dbget-bin/www_bget?ko:K09422	Q38850	532	8.8532e-63	Transcription repressor MYB5 OS=Arabidopsis thaliana GN=MYB5 PE=1 SV=1	PF00249	Myb-like DNA-binding domain	--	--	GO:0003682	chromatin binding	GO:0000785	chromatin	KOG0048	Transcription factor, Myb superfamily
c36638_g1	783.732	89.2605	3.1343	1.0874e-117	1.8944e-114	1249	645239908	XP_008226352.1	662	2.99038e-81	PREDICTED: alpha-amylase/subtilisin inhibitor-like [Prunus mume]	--	--	--	--	--	--	--	--	--	P13087	222	2.29276e-19	Miraculin OS=Synsepalum dulcificum PE=1 SV=3	PF00197	Trypsin and protease inhibitor	--	--	GO:0004866	endopeptidase inhibitor activity	--	--	--	--
c36689_g1	770.098	175.667	2.1322	1.439e-70	1.2771e-67	1369	587851033	EXB41194.1	1111	1.71095e-147	Putative methyltransferase [Morus notabilis]	--	--	--	--	--	--	--	--	--	Q55EX9	244	6.83313e-22	Putative methyltransferase DDB_G0268948 OS=Dictyostelium discoideum GN=DDB_G0268948 PE=1 SV=2	PF08241	Methyltransferase domain	GO:0008152	metabolic process	GO:0008168	methyltransferase activity	--	--	--	--
c36714_g1	33.165	2.89778	3.5166	4.9707e-07	2.8068e-05	1160	587940103	EXC26724.1	1264	3.92377e-172	Expansin-like protein [Morus notabilis]	502152575	XM_004508933.1	193	1.3732e-94	PREDICTED: Cicer arietinum expansin-like B1-like (LOC101507544), mRNA	--	--	--	--	Q850K7	840	2.98831e-109	Expansin-like B1 OS=Oryza sativa subsp. japonica GN=EXLB1 PE=2 SV=2	PF07503	HypF finger	--	--	GO:0008270	zinc ion binding	--	--	--	--
c36732_g1	181.515	75.035	1.2745	4.961e-08	3.2959e-06	1199	587877752	EXB66779.1	1356	0	Haloacid dehalogenase-like hydrolase domain-containing protein 3 [Morus notabilis]	--	--	--	--	--	--	--	--	--	Q7T012	291	1.26661e-28	Haloacid dehalogenase-like hydrolase domain-containing protein 3 OS=Danio rerio GN=hdhd3 PE=2 SV=1	--	--	--	--	--	--	--	--	KOG3085	Predicted hydrolase (HAD superfamily)
c36746_g1	480.324	209.474	1.1972	9.1762e-17	1.4152e-14	1732	587888209	EXB76920.1	2037	0	3-ketoacyl-CoA thiolase 2 [Morus notabilis]	225433423	XM_002285617.1	681	0	PREDICTED: Vitis vinifera 3-ketoacyl-CoA thiolase 2, peroxisomal-like, transcript variant 1 (LOC100247651), mRNA	K07513	ACAA1	acetyl-CoA acyltransferase 1	http://www.genome.jp/dbget-bin/www_bget?ko:K07513	Q56WD9	1904	0	3-ketoacyl-CoA thiolase 2, peroxisomal OS=Arabidopsis thaliana GN=PED1 PE=1 SV=2	PF00108//PF08541//PF02803	Thiolase, N-terminal domain//3-Oxoacyl-[acyl-carrier-protein (ACP)] synthase III C terminal//Thiolase, C-terminal domain	GO:0008152//GO:0008610	metabolic process//lipid biosynthetic process	GO:0016747	transferase activity, transferring acyl groups other than amino-acyl groups	--	--	KOG1389	3-oxoacyl CoA thiolase
c36749_g1	33.5437	83.5527	-1.3166	2.3363e-08	1.6137e-06	1084	587847877	EXB38195.1	983	2.24142e-130	Peroxiredoxin Q [Morus notabilis]	255550346	XM_002516178.1	265	1.21006e-134	Ricinus communis bacterioferritin comigratory protein, putative, mRNA	K03564	BCP, PRXQ, DOT5	peroxiredoxin Q/BCP	http://www.genome.jp/dbget-bin/www_bget?ko:K03564	Q6QPJ6	804	7.3092e-105	Peroxiredoxin Q, chloroplastic OS=Populus jackii GN=PRXQ PE=1 SV=1	PF00255//PF00578//PF08534	Glutathione peroxidase//AhpC/TSA family//Redoxin	GO:0055114//GO:0006979//GO:0006804//GO:0006749	oxidation-reduction process//response to oxidative stress//peroxidase reaction//glutathione metabolic process	GO:0004602//GO:0016209//GO:0016491	glutathione peroxidase activity//antioxidant activity//oxidoreductase activity	--	--	KOG0855	Alkyl hydroperoxide reductase, thiol specific antioxidant and related enzymes
c36790_g1	110.802	43.7741	1.3398	7.4621e-06	0.00033301	2321	587937005	EXC23827.1	2342	0	putative receptor-like protein kinase [Morus notabilis]	225439686	XM_002271531.1	616	0	PREDICTED: Vitis vinifera probable receptor-like protein kinase At5g15080 (LOC100246618), mRNA	--	--	--	--	Q9LFP7	542	6.09962e-59	Probable receptor-like protein kinase At5g15080 OS=Arabidopsis thaliana GN=At5g15080 PE=2 SV=1	PF00069//PF07714	Protein kinase domain//Protein tyrosine kinase	GO:0006468	protein phosphorylation	GO:0004672//GO:0005524	protein kinase activity//ATP binding	--	--	--	--
c36795_g1	541.189	32.2707	4.0678	3.3388e-103	4.759e-100	940	587885862	EXB74706.1	881	4.32306e-116	Alpha-amylase/subtilisin inhibitor [Morus notabilis]	--	--	--	--	--	--	--	--	--	P35812	153	7.8927e-11	Trypsin/chymotrypsin inhibitor OS=Alocasia macrorrhizos PE=1 SV=1	PF00197	Trypsin and protease inhibitor	--	--	GO:0004866	endopeptidase inhibitor activity	--	--	--	--
c36830_g1	136.393	7.06883	4.2702	3.4499e-28	1.0469e-25	2084	587981794	EXC66322.1	1260	6.04912e-167	hypothetical protein L484_000111 [Morus notabilis]	--	--	--	--	--	--	--	--	--	--	--	--	--	--	--	--	--	--	--	--	--	--	--
c36832_g1	164.635	66.649	1.3046	1.0522e-07	6.6435e-06	1893	587900420	EXB88735.1	1669	0	hypothetical protein L484_015425 [Morus notabilis]	470134321	XM_004302955.1	452	0	PREDICTED: Fragaria vesca subsp. vesca uridine nucleosidase 1-like (LOC101298336), mRNA	K01240	URH1	uridine nucleosidase	http://www.genome.jp/dbget-bin/www_bget?ko:K01240	Q9SJM7	1360	0	Uridine nucleosidase 1 OS=Arabidopsis thaliana GN=URH1 PE=1 SV=2	--	--	--	--	--	--	--	--	KOG2938	Predicted inosine-uridine preferring nucleoside hydrolase
c36841_g1	147.213	56.2433	1.3882	8.9283e-08	5.7372e-06	856	587846737	EXB37196.1	905	2.00366e-120	hypothetical protein L484_013561 [Morus notabilis]	558695307	AB762082.1	567	0	Morus alba mRNA for pathogenesis-related protein 1, partial cds	K13449	PR1	pathogenesis-related protein 1	http://www.genome.jp/dbget-bin/www_bget?ko:K13449	P11670	515	4.68458e-63	Basic form of pathogenesis-related protein 1 OS=Nicotiana tabacum PE=3 SV=1	--	--	--	--	--	--	--	--	KOG3017	Defense-related protein containing SCP domain
c36843_g1	207.322	5.97119	5.1177	1.0896e-45	5.7587e-43	983	587977798	EXC62461.1	478	1.62819e-56	hypothetical protein L484_000031 [Morus notabilis]	--	--	--	--	--	--	--	--	--	--	--	--	--	PF01386	Ribosomal L25p family	GO:0042254//GO:0006412	ribosome biogenesis//translation	GO:0008097//GO:0003735	5S rRNA binding//structural constituent of ribosome	GO:0005840//GO:0005622	ribosome//intracellular	--	--
c36867_g1	488.818	222.427	1.136	2.1666e-15	2.954e-13	2035	587947820	EXC34097.1	1284	4.94285e-169	UDP-glucose 4-epimerase 1 [Morus notabilis]	357158011	XM_003577940.1	40	2.75216e-09	PREDICTED: Brachypodium distachyon UDP-glucose 4-epimerase GEPI48-like (LOC100822377), mRNA	K01784	galE, GALE	UDP-glucose 4-epimerase	http://www.genome.jp/dbget-bin/www_bget?ko:K01784	Q42605	1085	9.30955e-141	Bifunctional UDP-glucose 4-epimerase and UDP-xylose 4-epimerase 1 OS=Arabidopsis thaliana GN=UGE1 PE=1 SV=2	PF01370//PF03721//PF00106//PF04321//PF01073//PF02737//PF01113//PF02719	NAD dependent epimerase/dehydratase family//UDP-glucose/GDP-mannose dehydrogenase family, NAD binding domain//short chain dehydrogenase//RmlD substrate binding domain//3-beta hydroxysteroid dehydrogenase/isomerase family//3-hydroxyacyl-CoA dehydrogenase, NAD binding domain//Dihydrodipicolinate reductase, N-terminus//Polysaccharide biosynthesis protein	GO:0009089//GO:0008152//GO:0018874//GO:0009225//GO:0006554//GO:0006550//GO:0008207//GO:0009058//GO:0030639//GO:0006633//GO:0006631//GO:0006694//GO:0006574//GO:0044237//GO:0055114//GO:0008209//GO:0006552//GO:0045226//GO:0019872//GO:0006568//GO:0009085//GO:0009117//GO:0008210	lysine biosynthetic process via diaminopimelate//metabolic process//benzoate metabolic process//nucleotide-sugar metabolic process//lysine catabolic process//isoleucine catabolic process//C21-steroid hormone metabolic process//biosynthetic process//polyketide biosynthetic process//fatty acid biosynthetic process//fatty acid metabolic process//steroid biosynthetic process//valine catabolic process…	GO:0008831//GO:0016491//GO:0051287//GO:0016616//GO:0003824//GO:0008839//GO:0050662//GO:0003857//GO:0003854	dTDP-4-dehydrorhamnose reductase activity//oxidoreductase activity//NAD binding//oxidoreductase activity, acting on the CH-OH group of donors, NAD or NADP as acceptor//catalytic activity//4-hydroxy-tetrahydrodipicolinate reductase//coenzyme binding//3-hydroxyacyl-CoA dehydrogenase activity//3-beta-hydroxy-delta5-steroid dehydrogenase activity	--	--	KOG1371	UDP-glucose 4-epimerase/UDP-sulfoquinovose synthase
c36868_g1	23.4265	59.4923	-1.3446	1.8082e-06	9.3155e-05	948	587887531	EXB76271.1	283	4.27195e-28	hypothetical protein L484_025627 [Morus notabilis]	--	--	--	--	--	--	--	--	--	--	--	--	--	--	--	--	--	--	--	--	--	--	--
c36877_g1	62.1099	20.7674	1.5805	8.6607e-05	0.0030198	980	587893991	EXB82523.1	539	2.73206e-65	hypothetical protein L484_027699 [Morus notabilis]	--	--	--	--	--	--	--	--	--	--	--	--	--	--	--	--	--	--	--	--	--	--	--
c36895_g1	1091.79	98.305	3.4733	6.3553e-181	2.1353e-177	1329	587865661	EXB55191.1	1319	3.98215e-179	Endochitinase [Morus notabilis]	508097949	JX454964.1	50	4.91731e-15	Pinus monticola class IV endochitinase 4F (Ch4F) gene, partial cds	K01183	E3.2.1.14	chitinase	http://www.genome.jp/dbget-bin/www_bget?ko:K01183	P27054	750	9.89166e-95	Endochitinase PR4 OS=Phaseolus vulgaris GN=CHI4 PE=2 SV=1	PF00182//PF00187	Chitinase class I//Chitin recognition protein	GO:0016998//GO:0006032	cell wall macromolecule catabolic process//chitin catabolic process	GO:0008061//GO:0004568	chitin binding//chitinase activity	--	--	KOG4742	Predicted chitinase
c36941_g2	14.4454	40.7007	-1.4944	2.558e-05	0.0010188	1088	645272322	XP_008241339.1	506	1.14146e-95	PREDICTED: peptidyl-prolyl cis-trans isomerase FKBP16-4, chloroplastic [Prunus mume]	351722878	NM_001250586.1	204	9.86666e-101	Glycine max uncharacterized LOC100305843 (LOC100305843), mRNA >gi|255626750|gb|BT089640.1| Soybean clone JCVI-FLGm-2B5 unknown mRNA	--	--	--	--	Q9SR70	517	2.48024e-76	Peptidyl-prolyl cis-trans isomerase FKBP16-4, chloroplastic OS=Arabidopsis thaliana GN=FKBP16-4 PE=1 SV=1	PF00254	FKBP-type peptidyl-prolyl cis-trans isomerase	GO:0006457	protein folding	--	--	--	--	KOG0552	FKBP-type peptidyl-prolyl cis-trans isomerase
c36977_g1	77.7997	12.5571	2.6313	5.891e-11	5.4979e-09	1234	587892939	EXB81503.1	1026	2.81605e-135	hypothetical protein L484_014311 [Morus notabilis]	--	--	--	--	--	--	--	--	--	Q9SGS5	219	8.92159e-19	Uncharacterized protein At1g76070 OS=Arabidopsis thaliana GN=At1g76070 PE=1 SV=1	--	--	--	--	--	--	--	--	--	--
c37012_g1	112.966	47.6378	1.2457	2.6441e-05	0.001046	1295	587852829	EXB42944.1	1584	0	F-box protein SKIP1 [Morus notabilis]	359484889	XM_002277483.2	326	1.78903e-168	PREDICTED: Vitis vinifera F-box protein SKIP1-like (LOC100257095), mRNA	--	--	--	--	Q9FDX1	1008	2.16674e-133	F-box protein SKIP1 OS=Arabidopsis thaliana GN=SKIP1 PE=1 SV=1	PF00646//PF00560	F-box domain//Leucine Rich Repeat	--	--	GO:0005515	protein binding	--	--	KOG1947	Leucine rich repeat proteins, some proteins contain F-box
c37017_g2	31.2714	5.57603	2.4875	6.3722e-05	0.0023235	642	587839947	EXB30592.1	214	6.1919e-19	hypothetical protein L484_002783 [Morus notabilis]	37543974	AY326443.1	74	1.05372e-28	Morus indica clone MUL 69 microsatellite sequence	--	--	--	--	--	--	--	--	--	--	--	--	--	--	--	--	--	--
c37075_g1	227.394	82.4551	1.4635	2.6952e-12	2.9346e-10	1443	587874682	EXB63817.1	1513	0	Hypersensitive-induced response protein 2 [Morus notabilis]	470122614	XM_004297288.1	432	0	PREDICTED: Fragaria vesca subsp. vesca hypersensitive-induced response protein 2-like (LOC101314844), mRNA	--	--	--	--	Q9CAR7	1284	1.62762e-174	Hypersensitive-induced response protein 2 OS=Arabidopsis thaliana GN=HIR2 PE=1 SV=1	--	--	--	--	--	--	--	--	KOG2620	Prohibitins and stomatins of the PID superfamily
c37107_g1	74.6076	22.4798	1.7307	3.1068e-06	0.00015019	1160	587848147	EXB38435.1	626	2.26534e-75	putative calcium-binding protein CML48 [Morus notabilis]	255565644	XM_002523766.1	129	5.18965e-59	Ricinus communis Peflin, putative, mRNA	--	--	--	--	Q9ZQH1	438	9.54105e-50	Probable calcium-binding protein CML48 OS=Arabidopsis thaliana GN=CML48 PE=2 SV=2	PF00036//PF13405//PF13202//PF13499//PF05529//PF10384	EF hand//EF-hand domain//EF hand//EF-hand domain pair//B-cell receptor-associated protein 31-like//Centromere protein Scm3	GO:0006886	intracellular protein transport	GO:0005509	calcium ion binding	GO:0016021//GO:0005783//GO:0005634	integral component of membrane//endoplasmic reticulum//nucleus	KOG0037	Ca2+-binding protein, EF-Hand protein superfamily
c37111_g1	42.4165	109.062	-1.3624	7.2199e-11	6.6459e-09	1413	587969512	EXC54480.1	1707	0	Malate dehydrogenase [Morus notabilis]	118489008	EF148338.1	545	0	Populus trichocarpa x Populus deltoides clone WS01313_H07 unknown mRNA	K00026	MDH2	malate dehydrogenase	http://www.genome.jp/dbget-bin/www_bget?ko:K00026	P19446	1568	0	Malate dehydrogenase, glyoxysomal OS=Citrullus lanatus PE=1 SV=1	PF00056//PF01118//PF01073//PF02866	lactate/malate dehydrogenase, NAD binding domain//Semialdehyde dehydrogenase, NAD binding domain//3-beta hydroxysteroid dehydrogenase/isomerase family//lactate/malate dehydrogenase, alpha/beta C-terminal domain	GO:0055114//GO:0008209//GO:0008207//GO:0006694//GO:0008210	oxidation-reduction process//androgen metabolic process//C21-steroid hormone metabolic process//steroid biosynthetic process//estrogen metabolic process	GO:0016491//GO:0051287//GO:0016616//GO:0003854//GO:0016620	oxidoreductase activity//NAD binding//oxidoreductase activity, acting on the CH-OH group of donors, NAD or NADP as acceptor//3-beta-hydroxy-delta5-steroid dehydrogenase activity//oxidoreductase activity, acting on the aldehyde or oxo group of donors, NAD or NADP as acceptor	--	--	KOG1494	NAD-dependent malate dehydrogenase
c37117_g1	522.903	241.306	1.1157	8.6617e-16	1.2421e-13	1631	449520924	XP_004167482.1	1608	0	PREDICTED: glucan endo-1,3-beta-glucosidase-like [Cucumis sativus]	--	--	--	--	--	--	--	--	--	P52409	1161	2.28855e-152	Glucan endo-1,3-beta-glucosidase OS=Triticum aestivum GN=GLC1 PE=2 SV=1	PF00332	Glycosyl hydrolases family 17	GO:0005975	carbohydrate metabolic process	GO:0004553	hydrolase activity, hydrolyzing O-glycosyl compounds	--	--	--	--
c37118_g1	423.841	148.006	1.5179	5.067e-23	1.2349e-20	1119	587861197	EXB51057.1	1427	0	hypothetical protein L484_023760 [Morus notabilis]	470117502	XM_004294849.1	290	1.58352e-148	PREDICTED: Fragaria vesca subsp. vesca probable galactinol--sucrose galactosyltransferase 1-like (LOC101297814), mRNA	K06617	E2.4.1.82	raffinose synthase	http://www.genome.jp/dbget-bin/www_bget?ko:K06617	Q84VX0	1058	1.28731e-135	Probable galactinol--sucrose galactosyltransferase 1 OS=Arabidopsis thaliana GN=RFS1 PE=2 SV=1	--	--	--	--	--	--	--	--	--	--
c37122_g1	170.153	60.9412	1.4813	9.4442e-10	7.6989e-08	1433	587919848	EXC07302.1	1353	0	hypothetical protein L484_021209 [Morus notabilis]	470148131	XM_004309578.1	85	1.8573e-34	PREDICTED: Fragaria vesca subsp. vesca BES1/BZR1 homolog protein 4-like, transcript variant 2 (LOC101308337), mRNA	K14503	BZR1_2	brassinosteroid resistant 1/2	http://www.genome.jp/dbget-bin/www_bget?ko:K14503	Q8S307	924	1.9765e-119	Protein BRASSINAZOLE-RESISTANT 1 OS=Arabidopsis thaliana GN=BZR1 PE=1 SV=1	PF11538	Snurportin1	--	--	GO:0005515	protein binding	--	--	--	--
c37211_g1	109.396	39.3835	1.4739	1.0469e-06	5.6214e-05	1356	567913051	XP_006448839.1	1008	4.65953e-128	hypothetical protein CICLE_v10018353mg [Citrus clementina] >gi|557551450|gb|ESR62079.1| hypothetical protein CICLE_v10018353mg [Citrus clementina]	--	--	--	--	--	--	--	--	--	A6P6V9	919	3.04982e-116	Cannabidiolic acid synthase OS=Cannabis sativa GN=CBDAS PE=1 SV=1	PF01565//PF08031	FAD binding domain//Berberine and berberine like	GO:0006040//GO:0055114	amino sugar metabolic process//oxidation-reduction process	GO:0016491//GO:0008762//GO:0050660	oxidoreductase activity//UDP-N-acetylmuramate dehydrogenase activity//flavin adenine dinucleotide binding	--	--	--	--
c37235_g1	135.04	47.6817	1.5019	3.3571e-08	2.2753e-06	631	587861795	EXB51628.1	283	2.39523e-27	hypothetical protein L484_012921 [Morus notabilis]	470142051	XM_004306688.1	194	2.0285e-95	PREDICTED: Fragaria vesca subsp. vesca uncharacterized LOC101309084 (LOC101309084), mRNA	--	--	--	--	--	--	--	--	PF05053//PF02724//PF06963//PF00403//PF02862//PF02535//PF03896//PF06459	Menin//CDC45-like protein//Ferroportin1 (FPN1)//Heavy-metal-associated domain//DDHD domain//ZIP Zinc transporter//Translocon-associated protein (TRAP), alpha subunit//Ryanodine Receptor TM 4-6	GO:0006874//GO:0006816//GO:0055085//GO:0006270//GO:0030001//GO:0006826//GO:0034755	cellular calcium ion homeostasis//calcium ion transport//transmembrane transport//DNA replication initiation//metal ion transport//iron ion transport//iron ion transmembrane transport	GO:0005381//GO:0046872//GO:0005219//GO:0046873	iron ion transmembrane transporter activity//metal ion binding//ryanodine-sensitive calcium-release channel activity//metal ion transmembrane transporter activity	GO:0016021//GO:0016020//GO:0005622//GO:0005783//GO:0005634	integral component of membrane//membrane//intracellular//endoplasmic reticulum//nucleus	--	--
c37275_g1	82.2902	12.7327	2.6922	8.3595e-12	8.5666e-10	990	587885791	EXB74643.1	546	1.59419e-65	hypothetical protein L484_007649 [Morus notabilis]	--	--	--	--	--	--	--	--	--	--	--	--	--	--	--	--	--	--	--	--	--	--	--
c37284_g1	28.7826	70.9956	-1.3025	3.1494e-07	1.8463e-05	2536	587839629	EXB30283.1	2049	0	Glutamyl-tRNA(Gln) amidotransferase subunit A [Morus notabilis]	359485319	XM_002278114.2	395	0	PREDICTED: Vitis vinifera Glutamyl-tRNA(Gln) amidotransferase subunit A, chloroplastic/mitochondrial (GATA), mRNA	--	--	--	--	E0CTY1	1490	0	Glutamyl-tRNA(Gln) amidotransferase subunit A, chloroplastic/mitochondrial OS=Vitis vinifera GN=GATA PE=3 SV=1	PF01425	Amidase	--	--	GO:0016884	carbon-nitrogen ligase activity, with glutamine as amido-N-donor	--	--	KOG1211	Amidases
c37299_g1	121.352	55.8042	1.1208	9.859e-05	0.0033899	1880	587936164	EXC23012.1	1720	0	Aspartic proteinase-like protein 2 [Morus notabilis]	356531883	XM_003534458.1	143	1.4037e-66	PREDICTED: Glycine max aspartic proteinase-like protein 2-like (LOC100779846), mRNA	--	--	--	--	Q9S9K4	938	1.16546e-117	Aspartic proteinase-like protein 2 OS=Arabidopsis thaliana GN=At1g65240 PE=1 SV=2	PF00026	Eukaryotic aspartyl protease	GO:0006508	proteolysis	GO:0004190	aspartic-type endopeptidase activity	--	--	KOG1339	Aspartyl protease
c37301_g1	35.9783	80.5232	-1.1623	3.8668e-07	2.229e-05	1445	587874544	EXB63682.1	1695	0	Cinnamyl alcohol dehydrogenase 1 [Morus notabilis] >gi|587874546|gb|EXB63684.1| Cinnamyl alcohol dehydrogenase 1 [Morus notabilis]	224105616	XM_002313839.1	357	0	Populus trichocarpa cinnamyl alcohol dehydrogenase (CAD), mRNA	K00083	E1.1.1.195	cinnamyl-alcohol dehydrogenase	http://www.genome.jp/dbget-bin/www_bget?ko:K00083	Q2KNL5	1397	0	Cinnamyl alcohol dehydrogenase 1 OS=Ocimum basilicum GN=CAD1 PE=1 SV=1	PF00107//PF08240//PF02826	Zinc-binding dehydrogenase//Alcohol dehydrogenase GroES-like domain//D-isomer specific 2-hydroxyacid dehydrogenase, NAD binding domain	GO:0055114	oxidation-reduction process	GO:0016491//GO:0008270//GO:0016616//GO:0048037	oxidoreductase activity//zinc ion binding//oxidoreductase activity, acting on the CH-OH group of donors, NAD or NADP as acceptor//cofactor binding	--	--	KOG0023	Alcohol dehydrogenase, class V
c37305_g1	0.108205	17.9575	-7.3747	9.9495e-06	0.00043535	848	587928922	EXC16101.1	562	6.8234e-69	hypothetical protein L484_016205 [Morus notabilis] >gi|587928924|gb|EXC16103.1| hypothetical protein L484_016207 [Morus notabilis]	--	--	--	--	--	--	--	--	--	P18670	124	2.82346e-07	Agglutinin alpha chain OS=Artocarpus integer PE=1 SV=2	--	--	--	--	--	--	--	--	--	--
c37315_g1	2415.79	1147.52	1.074	8.0307e-62	5.9022e-59	2115	587897355	EXB85829.1	1852	0	S-adenosylmethionine decarboxylase proenzyme [Morus notabilis]	470136791	XM_004304119.1	315	3.84629e-162	PREDICTED: Fragaria vesca subsp. vesca S-adenosylmethionine decarboxylase proenzyme-like, transcript variant 2 (LOC101300649), mRNA	K01611	speD, AMD1	S-adenosylmethionine decarboxylase	http://www.genome.jp/dbget-bin/www_bget?ko:K01611	Q42679	1301	9.08094e-173	S-adenosylmethionine decarboxylase proenzyme OS=Catharanthus roseus GN=SAMDC PE=1 SV=1	PF01536	Adenosylmethionine decarboxylase	GO:0006525//GO:0008295//GO:0006560//GO:0006597	arginine metabolic process//spermidine biosynthetic process//proline metabolic process//spermine biosynthetic process	GO:0004014	adenosylmethionine decarboxylase activity	--	--	KOG0788	S-adenosylmethionine decarboxylase
c37339_g1	405.013	153.978	1.3952	4.9119e-19	9.2416e-17	1358	587969560	EXC54525.1	1173	1.65198e-156	Ethylene-responsive transcription factor 6 [Morus notabilis]	470128867	XM_004300307.1	120	6.14554e-54	PREDICTED: Fragaria vesca subsp. vesca ethylene-responsive transcription factor 5-like (LOC101294079), mRNA	K09286	EREBP	EREBP-like factor	http://www.genome.jp/dbget-bin/www_bget?ko:K09286	Q8VZ91	496	6.98495e-57	Ethylene-responsive transcription factor 6 OS=Arabidopsis thaliana GN=ERF6 PE=2 SV=2	PF00847	AP2 domain	GO:0006355	regulation of transcription, DNA-templated	GO:0003700	sequence-specific DNA binding transcription factor activity	GO:0005667	transcription factor complex	--	--
c37349_g1	322.019	158.983	1.0183	1.195e-08	8.6608e-07	2205	587839942	EXB30587.1	2521	0	Sugar carrier protein C [Morus notabilis]	398363584	JX067542.1	435	0	Actinidia deliciosa clone 1475738 hexose transport protein (SPT1) mRNA, complete cds	--	--	--	--	Q41144	2117	0	Sugar carrier protein C OS=Ricinus communis GN=STC PE=2 SV=1	PF07690//PF00083	Major Facilitator Superfamily//Sugar (and other) transporter	GO:0055085	transmembrane transport	GO:0022857	transmembrane transporter activity	GO:0016021	integral component of membrane	KOG0254	Predicted transporter (major facilitator superfamily)
c37390_g1	245.734	72.2689	1.7657	7.2274e-18	1.2317e-15	2076	587930210	EXC17339.1	2281	0	Abscisic acid 8'-hydroxylase 4 [Morus notabilis]	169659102	AB235918.1	217	1.13429e-107	Lactuca sativa LsABA8ox2 mRNA for ABA 8-oxidase, complete cds	K09843	E1.14.13.93	(+)-abscisic acid 8'-hydroxylase	http://www.genome.jp/dbget-bin/www_bget?ko:K09843	Q9LJK2	1729	0	Abscisic acid 8'-hydroxylase 4 OS=Arabidopsis thaliana GN=CYP707A4 PE=2 SV=2	PF00895//PF00067	ATP synthase protein 8//Cytochrome P450	GO:0015986//GO:0015992//GO:0055114	ATP synthesis coupled proton transport//proton transport//oxidation-reduction process	GO:0005506//GO:0016705//GO:0015078//GO:0020037	iron ion binding//oxidoreductase activity, acting on paired donors, with incorporation or reduction of molecular oxygen//hydrogen ion transmembrane transporter activity//heme binding	GO:0000276	mitochondrial proton-transporting ATP synthase complex, coupling factor F(o)	KOG0157	Cytochrome P450 CYP4/CYP19/CYP26 subfamilies
c37405_g1	47.394	12.118	1.9676	3.5209e-05	0.0013575	683	587860398	EXB50304.1	615	6.251e-78	hypothetical protein L484_017842 [Morus notabilis]	--	--	--	--	--	--	--	--	--	--	--	--	--	PF04840	Vps16, C-terminal region	GO:0006886	intracellular protein transport	--	--	GO:0005737	cytoplasm	--	--
c37411_g1	215.924	69.5029	1.6354	4.4119e-14	5.3762e-12	1188	432278309	AGB07445.1	601	1.40643e-72	remorin [Morus indica]	432278308	JX964748.1	585	0	Morus indica remorin mRNA, complete cds	--	--	--	--	P93788	361	6.80463e-39	Remorin OS=Solanum tuberosum PE=1 SV=1	PF05529	B-cell receptor-associated protein 31-like	GO:0006886	intracellular protein transport	--	--	GO:0016021//GO:0005783	integral component of membrane//endoplasmic reticulum	--	--
c37427_g1	548.764	233.886	1.2304	5.9603e-20	1.1829e-17	1349	587831560	EXB22443.1	534	3.93169e-60	hypothetical protein L484_002168 [Morus notabilis]	359481405	XM_002282299.2	41	5.0287e-10	PREDICTED: Vitis vinifera uncharacterized LOC100244817 (LOC100244817), mRNA	--	--	--	--	Q9SZN7	124	9.4923e-07	Heavy metal-associated isoprenylated plant protein 26 OS=Arabidopsis thaliana GN=HIPP26 PE=1 SV=1	PF00403//PF00527	Heavy-metal-associated domain//E7 protein, Early protein	GO:0006355//GO:0030001	regulation of transcription, DNA-templated//metal ion transport	GO:0046872//GO:0003677//GO:0003700	metal ion binding//DNA binding//sequence-specific DNA binding transcription factor activity	GO:0005667	transcription factor complex	--	--
c37499_g1	74.1207	20.1528	1.8789	6.2625e-07	3.4696e-05	1175	587904219	EXB92420.1	1540	0	putative xyloglucan endotransglucosylase/hydrolase protein 16 [Morus notabilis]	187372993	EU494966.1	339	9.6057e-176	Malus x domestica xyloglucan endotransglucosylase/hydrolase 7 mRNA, complete cds	K08235	E2.4.1.207	xyloglucan:xyloglucosyl transferase	http://www.genome.jp/dbget-bin/www_bget?ko:K08235	Q8LG58	1097	1.75493e-147	Probable xyloglucan endotransglucosylase/hydrolase protein 16 OS=Arabidopsis thaliana GN=XTH16 PE=2 SV=2	PF06955//PF00722	Xyloglucan endo-transglycosylase (XET) C-terminus//Glycosyl hydrolases family 16	GO:0005975//GO:0006073	carbohydrate metabolic process//cellular glucan metabolic process	GO:0004553//GO:0016762	hydrolase activity, hydrolyzing O-glycosyl compounds//xyloglucan:xyloglucosyl transferase activity	GO:0005618//GO:0048046	cell wall//apoplast	--	--
c37568_g1	55.1307	14.445	1.9323	1.0969e-05	0.00047555	1740	587926372	EXC13613.1	2432	0	Pectinesterase/pectinesterase inhibitor PPE8B [Morus notabilis]	47169791	AP005862.2	95	6.2528e-40	Oryza sativa Japonica Group genomic DNA, chromosome 9, BAC clone:OSJNBa0038K02	--	--	--	--	Q43062	1996	0	Pectinesterase/pectinesterase inhibitor PPE8B OS=Prunus persica PE=2 SV=1	PF01095//PF04043	Pectinesterase//Plant invertase/pectin methylesterase inhibitor	GO:0042545//GO:0005985//GO:0005982	cell wall modification//sucrose metabolic process//starch metabolic process	GO:0004857//GO:0030599	enzyme inhibitor activity//pectinesterase activity	GO:0005618	cell wall	--	--
c37583_g1	264.021	117.404	1.1692	1.8382e-09	1.4459e-07	2115	587932351	EXC19415.1	2637	0	Riboflavin biosynthesis protein ribBA [Morus notabilis]	225465769	XM_002267338.1	707	0	PREDICTED: Vitis vinifera riboflavin biosynthesis protein ribBA, chloroplastic-like (LOC100248717), mRNA	K14652	ribBA	3,4-dihydroxy 2-butanone 4-phosphate synthase / GTP cyclohydrolase II	http://www.genome.jp/dbget-bin/www_bget?ko:K14652	P47924	2134	0	Bifunctional riboflavin biosynthesis protein RIBA 1, chloroplastic OS=Arabidopsis thaliana GN=RIBA1 PE=1 SV=2	PF00925//PF00391//PF00926	GTP cyclohydrolase II//PEP-utilising enzyme, mobile domain//3,4-dihydroxy-2-butanone 4-phosphate synthase	GO:0016310//GO:0009231//GO:0006807//GO:0006771	phosphorylation//riboflavin biosynthetic process//nitrogen compound metabolic process//riboflavin metabolic process	GO:0003935//GO:0016772//GO:0008686	GTP cyclohydrolase II activity//transferase activity, transferring phosphorus-containing groups//3,4-dihydroxy-2-butanone-4-phosphate synthase activity	--	--	KOG1284	Bifunctional GTP cyclohydrolase II/3,4-dihydroxy-2butanone-4-phosphate synthase
c37606_g1	3.62488	22.7432	-2.6494	1.8283e-05	0.00075436	1444	587893927	EXB82459.1	1721	0	hypothetical protein L484_027633 [Morus notabilis]	224100108	XM_002311711.1	417	0	Populus trichocarpa predicted protein, mRNA	K01728	E4.2.2.2, pel	pectate lyase	http://www.genome.jp/dbget-bin/www_bget?ko:K01728	Q9FXD8	1463	0	Probable pectate lyase 5 OS=Arabidopsis thaliana GN=At1g67750 PE=2 SV=2	--	--	--	--	--	--	--	--	--	--
c37685_g1	144.995	38.1541	1.9261	1.1389e-12	1.2517e-10	1440	587933020	EXC20021.1	1230	7.60757e-165	hypothetical protein L484_015699 [Morus notabilis]	359473457	XM_002266634.2	247	1.64341e-124	PREDICTED: Vitis vinifera uncharacterized LOC100264328 (LOC100264328), mRNA	--	--	--	--	--	--	--	--	--	--	--	--	--	--	--	--	--	--
c37690_g1	436.068	173.12	1.3328	9.4069e-19	1.7217e-16	1544	587877886	EXB66909.1	1500	0	Zinc finger CCCH domain-containing protein 49 [Morus notabilis]	50511525	AC144766.18	108	3.28407e-47	Medicago truncatula clone mth2-17c2, complete sequence	--	--	--	--	O82199	820	5.21128e-103	Zinc finger CCCH domain-containing protein 20 OS=Arabidopsis thaliana GN=At2g19810 PE=2 SV=1	PF00642	Zinc finger C-x8-C-x5-C-x3-H type (and similar)	--	--	GO:0046872	metal ion binding	--	--	KOG1595	CCCH-type Zn-finger protein
c37705_g1	74.5535	17.4306	2.0967	4.9143e-08	3.2695e-06	770	587916413	EXC04082.1	599	1.17769e-73	Heat stress transcription factor B-3 [Morus notabilis]	357509694	XM_003625088.1	133	2.03074e-61	Medicago truncatula Heat stress transcription factor B-3 (MTR_7g091370) mRNA, complete cds	K09419	HSFF	heat shock transcription factor, other eukaryote	http://www.genome.jp/dbget-bin/www_bget?ko:K09419	O22230	417	6.27292e-48	Heat stress transcription factor B-3 OS=Arabidopsis thaliana GN=HSFB3 PE=2 SV=1	PF00447	HSF-type DNA-binding	GO:0006355	regulation of transcription, DNA-templated	GO:0043565//GO:0003700	sequence-specific DNA binding//sequence-specific DNA binding transcription factor activity	GO:0005634//GO:0005667	nucleus//transcription factor complex	KOG0627	Heat shock transcription factor
c37705_g2	71.4697	12.9522	2.4641	1.8991e-09	1.4888e-07	712	587916413	EXC04082.1	503	1.60724e-59	Heat stress transcription factor B-3 [Morus notabilis]	--	--	--	--	--	K09419	HSFF	heat shock transcription factor, other eukaryote	http://www.genome.jp/dbget-bin/www_bget?ko:K09419	--	--	--	--	PF02183//PF03213	Homeobox associated leucine zipper//Poxvirus P35 protein	GO:0006355	regulation of transcription, DNA-templated	GO:0003677	DNA binding	GO:0019031//GO:0005634	viral envelope//nucleus	--	--
c37717_g1	343.336	155.075	1.1467	1.8904e-11	1.8641e-09	1174	587925579	EXC12840.1	751	1.56375e-95	Zinc finger A20 and AN1 domain-containing stress-associated protein 5 [Morus notabilis]	356557141	XM_003546829.1	119	1.90315e-53	PREDICTED: Glycine max zinc finger A20 and AN1 domain-containing stress-associated protein 5-like (LOC100787293), mRNA	--	--	--	--	Q9LHJ8	421	4.95416e-48	Zinc finger A20 and AN1 domain-containing stress-associated protein 5 OS=Arabidopsis thaliana GN=SAP5 PE=2 SV=1	PF01754//PF05104//PF01428	A20-like zinc finger//Ribosome receptor lysine/proline rich region//AN1-like Zinc finger	GO:0015031	protein transport	GO:0003677//GO:0008270	DNA binding//zinc ion binding	GO:0030176	integral component of endoplasmic reticulum membrane	KOG3173	Predicted Zn-finger protein
c37742_g1	357.186	129.346	1.4654	1.7035e-18	3.0583e-16	2522	587905389	EXB93551.1	1084	3.53282e-133	DEAD-box ATP-dependent RNA helicase 20 [Morus notabilis]	502176493	XR_190487.1	233	1.76124e-116	PREDICTED: Cicer arietinum DEAD-box ATP-dependent RNA helicase 30-like (LOC101505535), transcript variant X5, misc_RNA	K12823	DDX5, DBP2	ATP-dependent RNA helicase DDX5/DBP2	http://www.genome.jp/dbget-bin/www_bget?ko:K12823	Q8W4R3	924	1.07408e-111	DEAD-box ATP-dependent RNA helicase 30 OS=Arabidopsis thaliana GN=RH30 PE=2 SV=2	PF00242//PF11593//PF04851//PF03896//PF09726//PF06112//PF00270	DNA polymerase (viral) N-terminal domain//Mediator complex subunit 3 fungal//Type III restriction enzyme, res subunit//Translocon-associated protein (TRAP), alpha subunit//Transmembrane protein//Gammaherpesvirus capsid protein//DEAD/DEAH box helicase	GO:0006357//GO:0006260	regulation of transcription from RNA polymerase II promoter//DNA replication	GO:0016787//GO:0005524//GO:0003887//GO:0003677//GO:0003676//GO:0008026//GO:0001104	hydrolase activity//ATP binding//DNA-directed DNA polymerase activity//DNA binding//nucleic acid binding//ATP-dependent helicase activity//RNA polymerase II transcription cofactor activity	GO:0016021//GO:0019028//GO:0042575//GO:0016592//GO:0005783	integral component of membrane//viral capsid//DNA polymerase complex//mediator complex//endoplasmic reticulum	KOG0331	ATP-dependent RNA helicase
c37744_g1	195.311	26.6508	2.8735	6.1737e-28	1.8496e-25	1407	587875360	EXB64474.1	974	1.11278e-125	Ethylene-responsive transcription factor [Morus notabilis]	470121638	XM_004296822.1	59	5.17674e-20	PREDICTED: Fragaria vesca subsp. vesca ethylene-responsive transcription factor RAP2-3-like (LOC101293287), mRNA	--	--	--	--	P93007	263	7.40683e-25	Ethylene-responsive transcription factor ERF112 OS=Arabidopsis thaliana GN=ERF112 PE=2 SV=1	PF00847	AP2 domain	GO:0006355	regulation of transcription, DNA-templated	GO:0003700	sequence-specific DNA binding transcription factor activity	GO:0005667	transcription factor complex	--	--
c37745_g2	44.6888	11.2399	1.9913	4.9974e-05	0.0018619	618	590694100	XP_007044514.1	432	2.93981e-47	UDP-glucosyl transferase 74B1 [Theobroma cacao] >gi|508708449|gb|EOY00346.1| UDP-glucosyl transferase 74B1 [Theobroma cacao]	224134874	XM_002327475.1	34	1.74237e-06	Populus trichocarpa predicted protein, mRNA	K11820	UGT74B1	N-hydroxythioamide S-beta-glucosyltransferase	http://www.genome.jp/dbget-bin/www_bget?ko:K11820	O48676	362	7.67836e-39	UDP-glycosyltransferase 74B1 OS=Arabidopsis thaliana GN=UGT74B1 PE=1 SV=1	PF00201	UDP-glucoronosyl and UDP-glucosyl transferase	GO:0008152	metabolic process	GO:0016758	transferase activity, transferring hexosyl groups	--	--	KOG1192	UDP-glucuronosyl and UDP-glucosyl transferase
c37749_g1	221.01	47.8573	2.2073	1.6059e-22	3.7768e-20	1624	587892645	EXB81220.1	600	3.3437e-70	hypothetical protein L484_013161 [Morus notabilis]	359473767	XM_002267429.2	118	9.54692e-53	PREDICTED: Vitis vinifera transcription factor bHLH76-like (LOC100266054), mRNA	--	--	--	--	Q8GY61	271	1.0854e-24	Transcription factor bHLH63 OS=Arabidopsis thaliana GN=BHLH63 PE=1 SV=1	PF11791//PF00010	Aconitate B N-terminal domain//Helix-loop-helix DNA-binding domain	GO:0019643//GO:0046487//GO:0006099	reductive tricarboxylic acid cycle//glyoxylate metabolic process//tricarboxylic acid cycle	GO:0003994//GO:0046983	aconitate hydratase activity//protein dimerization activity	--	--	--	--
c37752_g1	884.687	441.034	1.0043	1.3848e-20	2.8076e-18	1436	587906927	EXB94963.1	1677	0	Glyceraldehyde-3-phosphate dehydrogenase [Morus notabilis]	210141016	AK244935.1	557	0	Glycine max cDNA, clone: GMFL01-17-F09	--	--	--	--	P26518	1528	0	Glyceraldehyde-3-phosphate dehydrogenase, cytosolic OS=Magnolia liliiflora GN=GAPC PE=2 SV=1	PF01113//PF00044//PF02826//PF02800	Dihydrodipicolinate reductase, N-terminus//Glyceraldehyde 3-phosphate dehydrogenase, NAD binding domain//D-isomer specific 2-hydroxyacid dehydrogenase, NAD binding domain//Glyceraldehyde 3-phosphate dehydrogenase, C-terminal domain	GO:0009085//GO:0009089//GO:0055114	lysine biosynthetic process//lysine biosynthetic process via diaminopimelate//oxidation-reduction process	GO:0016616//GO:0048037//GO:0016620//GO:0008839	oxidoreductase activity, acting on the CH-OH group of donors, NAD or NADP as acceptor//cofactor binding//oxidoreductase activity, acting on the aldehyde or oxo group of donors, NAD or NADP as acceptor//4-hydroxy-tetrahydrodipicolinate reductase	--	--	KOG0657	Glyceraldehyde 3-phosphate dehydrogenase
c37846_g1	123.138	48.3403	1.349	1.9863e-06	0.000101	1348	587865410	EXB54960.1	582	3.21606e-69	hypothetical protein L484_010540 [Morus notabilis]	--	--	--	--	--	--	--	--	--	--	--	--	--	--	--	--	--	--	--	--	--	--	--
c37874_g1	383.209	143.66	1.4155	1.4595e-18	2.6304e-16	1118	587854691	EXB44728.1	1156	4.52917e-156	Peroxisomal membrane protein 11C [Morus notabilis]	359489360	XM_002273508.2	395	0	PREDICTED: Vitis vinifera peroxisomal membrane protein 11C-like, transcript variant 1 (LOC100267827), mRNA	--	--	--	--	Q9LQ73	1071	8.29995e-145	Peroxisomal membrane protein 11C OS=Arabidopsis thaliana GN=PEX11C PE=1 SV=1	PF05648	Peroxisomal biogenesis factor 11 (PEX11)	GO:0016559	peroxisome fission	--	--	GO:0005779	integral component of peroxisomal membrane	--	--
c37878_g1	74.8781	19.8893	1.9126	3.7375e-07	2.1597e-05	1032	587894060	EXB82592.1	906	2.11892e-117	hypothetical protein L484_027770 [Morus notabilis]	--	--	--	--	--	--	--	--	--	--	--	--	--	--	--	--	--	--	--	--	--	--	--
c37949_g1	27.9711	55.9799	-1.001	0.00011645	0.0039209	1627	587846432	EXB36918.1	2535	0	Isoxaben-resistant protein 2 [Morus notabilis]	541135556	KC204970.1	798	0	Betula luminifera cellulose synthase 6 (CesA6) mRNA, complete cds	K10999	CESA	cellulose synthase A	http://www.genome.jp/dbget-bin/www_bget?ko:K10999	Q94JQ6	2167	0	Cellulose synthase A catalytic subunit 6 [UDP-forming] OS=Arabidopsis thaliana GN=CESA6 PE=1 SV=2	PF03552	Cellulose synthase	GO:0006011//GO:0005985//GO:0005982//GO:0030244	UDP-glucose metabolic process//sucrose metabolic process//starch metabolic process//cellulose biosynthetic process	GO:0016760	cellulose synthase (UDP-forming) activity	GO:0016020	membrane	--	--
c37984_g1	272.704	95.7475	1.51	3.0999e-15	4.19e-13	1732	587865083	EXB54662.1	1307	1.24104e-174	SNF1-related protein kinase regulatory subunit beta-1 [Morus notabilis]	356501355	XM_003519443.1	192	7.44784e-94	PREDICTED: Glycine max SNF1-related protein kinase regulatory subunit beta-1-like (LOC100793165), mRNA	K07199	PRKAB	5'-AMP-activated protein kinase, regulatory beta subunit	http://www.genome.jp/dbget-bin/www_bget?ko:K07199	Q84VQ1	778	4.31305e-97	SNF1-related protein kinase regulatory subunit beta-1 OS=Arabidopsis thaliana GN=KINB1 PE=1 SV=1	PF04739	5'-AMP-activated protein kinase beta subunit, interation domain	--	--	GO:0005515	protein binding	--	--	KOG1616	Protein involved in Snf1 protein kinase complex assembly
c38001_g1	184.544	63.9268	1.5295	5.1877e-11	4.8901e-09	1772	587847267	EXB37663.1	1957	0	hypothetical protein L484_021870 [Morus notabilis]	255558465	XM_002520212.1	388	0	Ricinus communis F-box/LRR-repeat protein, putative, mRNA	K03875	SKP2, FBXL1	F-box and leucine-rich repeat protein 1 (S-phase kinase-associated protein 2)	http://www.genome.jp/dbget-bin/www_bget?ko:K03875	O49286	1378	0	F-box protein SKP2B OS=Arabidopsis thaliana GN=SKP2B PE=1 SV=1	PF00560//PF13013//PF00646	Leucine Rich Repeat//F-box-like domain//F-box domain	--	--	GO:0005515	protein binding	--	--	KOG1947	Leucine rich repeat proteins, some proteins contain F-box
c38029_g1	180.378	83.1136	1.1179	2.1979e-06	0.0001101	1147	587907372	EXB95381.1	1278	4.11699e-174	Expansin-like A1 [Morus notabilis]	470107410	XM_004289992.1	321	9.50349e-166	PREDICTED: Fragaria vesca subsp. vesca expansin-like A1-like (LOC101293535), mRNA	--	--	--	--	Q9LZT4	902	1.2915e-118	Expansin-like A1 OS=Arabidopsis thaliana GN=EXLA1 PE=2 SV=1	--	--	--	--	--	--	--	--	--	--
c38033_g1	46.2578	228.486	-2.3043	5.8531e-37	2.394e-34	1275	587848677	EXB38936.1	1007	4.72354e-133	Auxin-binding protein ABP19a [Morus notabilis]	441414931	HE805964.4	1069	0	Morus alba mRNA for germin-like protein (subfamily 3)	--	--	--	--	L8BRS3	966	1.58632e-128	Germin-like protein OS=Morus alba PE=1 SV=1	PF00190//PF09748//PF03079	Cupin//Transcription factor subunit Med10 of Mediator complex//ARD/ARD' family	GO:0055114//GO:0006357	oxidation-reduction process//regulation of transcription from RNA polymerase II promoter	GO:0001104//GO:0010309//GO:0045735	RNA polymerase II transcription cofactor activity//acireductone dioxygenase [iron(II)-requiring] activity//nutrient reservoir activity	GO:0016592	mediator complex	--	--
c38036_g1	80.3425	235.906	-1.554	3.246e-25	8.7246e-23	1408	587939595	EXC26239.1	2183	0	Phosphoribulokinase [Morus notabilis]	470128484	XM_004300122.1	596	0	PREDICTED: Fragaria vesca subsp. vesca phosphoribulokinase, chloroplastic-like (LOC101311094), mRNA	--	--	--	--	P26302	1787	0	Phosphoribulokinase, chloroplastic OS=Triticum aestivum PE=2 SV=1	PF00485	Phosphoribulokinase / Uridine kinase family	GO:0008152	metabolic process	GO:0016301//GO:0005524	kinase activity//ATP binding	--	--	KOG4203	Armadillo/beta-Catenin/plakoglobin
c38054_g1	288.963	119.424	1.2748	5.9044e-12	6.1854e-10	1079	587848176	EXB38464.1	617	5.31574e-76	Zinc finger A20 and AN1 domain-containing stress-associated protein 3 [Morus notabilis]	--	--	--	--	--	--	--	--	--	Q9ZNU9	418	7.50709e-48	Zinc finger A20 and AN1 domain-containing stress-associated protein 3 OS=Arabidopsis thaliana GN=SAP3 PE=2 SV=1	PF01754//PF01428	A20-like zinc finger//AN1-like Zinc finger	--	--	GO:0003677//GO:0008270	DNA binding//zinc ion binding	--	--	KOG3173	Predicted Zn-finger protein
c38085_g1	169.287	62.4779	1.4381	2.9683e-09	2.2777e-07	2005	587870516	EXB59799.1	2390	0	Sugar transport protein 14 [Morus notabilis]	470102013	XM_004287406.1	637	0	PREDICTED: Fragaria vesca subsp. vesca sugar transport protein 14-like, transcript variant 2 (LOC101314882), mRNA	--	--	--	--	Q8GW61	1904	0	Sugar transport protein 14 OS=Arabidopsis thaliana GN=STP14 PE=2 SV=2	PF00083//PF07690	Sugar (and other) transporter//Major Facilitator Superfamily	GO:0055085	transmembrane transport	GO:0022857	transmembrane transporter activity	GO:0016021	integral component of membrane	KOG0254	Predicted transporter (major facilitator superfamily)
c38105_g1	10.1713	143.001	-3.8134	7.8344e-35	2.9718e-32	1700	587933316	EXC20291.1	1491	0	Carbonic anhydrase [Morus notabilis]	470137744	XM_004304575.1	283	1.89298e-144	PREDICTED: Fragaria vesca subsp. vesca carbonic anhydrase, chloroplastic-like, transcript variant 1 (LOC101295839), mRNA	K01673	cynT, can	carbonic anhydrase	http://www.genome.jp/dbget-bin/www_bget?ko:K01673	P17067	1153	8.87857e-153	Carbonic anhydrase, chloroplastic OS=Pisum sativum PE=1 SV=1	PF00484//PF03789	Carbonic anhydrase//ELK domain	GO:0006807//GO:0006730	nitrogen compound metabolic process//one-carbon metabolic process	GO:0003677//GO:0004089//GO:0008270	DNA binding//carbonate dehydratase activity//zinc ion binding	GO:0005634	nucleus	KOG1578	Predicted carbonic anhydrase involved in protection against oxidative damage
c38108_g1	226.961	98.1733	1.209	7.7234e-09	5.6852e-07	1979	587865665	EXB55195.1	2033	0	Methionine aminopeptidase 2B [Morus notabilis]	470148746	XM_004309864.1	666	0	PREDICTED: Fragaria vesca subsp. vesca methionine aminopeptidase 2B-like (LOC101298281), mRNA	K01265	E3.4.11.18, map	methionyl aminopeptidase	http://www.genome.jp/dbget-bin/www_bget?ko:K01265	Q56Y85	1894	0	Methionine aminopeptidase 2B OS=Arabidopsis thaliana GN=MAP2B PE=2 SV=2	--	--	--	--	--	--	--	--	KOG2775	Metallopeptidase
c38141_g1	161.713	58.0434	1.4782	2.6325e-09	2.0299e-07	1551	587847252	EXB37648.1	1397	0	hypothetical protein L484_021855 [Morus notabilis]	356551186	XM_003543911.1	46	9.63898e-13	PREDICTED: Glycine max uncharacterized protein LOC100776586 (LOC100776586), mRNA	--	--	--	--	--	--	--	--	--	--	--	--	--	--	--	--	--	--
c38142_g1	438.07	171.847	1.35	2.8045e-19	5.4065e-17	1538	470123003	XP_004297526.1	642	2.8323e-75	PREDICTED: uncharacterized protein LOC101297429 [Fragaria vesca subsp. vesca]	357465016	XM_003602742.1	102	7.08052e-44	Medicago truncatula hypothetical protein (MTR_3g099030) mRNA, complete cds	--	--	--	--	Q9SZN7	138	1.92406e-08	Heavy metal-associated isoprenylated plant protein 26 OS=Arabidopsis thaliana GN=HIPP26 PE=1 SV=1	PF08001//PF00527//PF00403//PF04777	CMV US//E7 protein, Early protein//Heavy-metal-associated domain//Erv1 / Alr family	GO:0006355//GO:0030683//GO:0030001//GO:0055114	regulation of transcription, DNA-templated//evasion or tolerance by virus of host immune response//metal ion transport//oxidation-reduction process	GO:0046872//GO:0003700//GO:0003677//GO:0016972	metal ion binding//sequence-specific DNA binding transcription factor activity//DNA binding//thiol oxidase activity	GO:0044386//GO:0005667	integral to host endoplasmic reticulum membrane//transcription factor complex	--	--
c38146_g1	128.169	54.5749	1.2317	9.6848e-06	0.00042455	2074	587948895	EXC35122.1	1398	0	putative serine/threonine-protein kinase [Morus notabilis]	470142076	XM_004306697.1	413	0	PREDICTED: Fragaria vesca subsp. vesca probable serine/threonine-protein kinase At1g01540-like (LOC101312670), mRNA	--	--	--	--	Q3EDL4	1057	4.50339e-174	Probable serine/threonine-protein kinase At1g01540 OS=Arabidopsis thaliana GN=At1g01540 PE=1 SV=2	PF07714//PF00069//PF05083	Protein tyrosine kinase//Protein kinase domain//LST-1 protein	GO:0000902//GO:0006955//GO:0006468	cell morphogenesis//immune response//protein phosphorylation	GO:0005524//GO:0004672	ATP binding//protein kinase activity	GO:0016020	membrane	--	--
c38155_g1	48.6924	110.335	-1.1801	1.9996e-09	1.5598e-07	1153	587940165	EXC26786.1	994	3.6202e-131	hypothetical protein L484_023403 [Morus notabilis]	514710472	XM_004951983.1	103	1.46471e-44	PREDICTED: Setaria italica uncharacterized LOC101762333 (LOC101762333), mRNA	--	--	--	--	--	--	--	--	--	--	--	--	--	--	--	--	--	--
c38156_g1	181.298	12.6449	3.8417	2.5716e-34	9.5999e-32	1465	147845848	CAN80091.1	1145	2.72583e-148	hypothetical protein VITISV_015121 [Vitis vinifera]	470118681	XM_004295403.1	135	3.0469e-62	PREDICTED: Fragaria vesca subsp. vesca reticuline oxidase-like protein-like (LOC101312813), mRNA	--	--	--	--	Q9SVG4	733	7.63813e-88	Reticuline oxidase-like protein OS=Arabidopsis thaliana GN=At4g20830 PE=1 SV=2	PF08031	Berberine and berberine like	GO:0055114//GO:0006040	oxidation-reduction process//amino sugar metabolic process	GO:0050660//GO:0008762//GO:0016491	flavin adenine dinucleotide binding//UDP-N-acetylmuramate dehydrogenase activity//oxidoreductase activity	--	--	--	--
c38156_g2	52.7501	5.04916	3.3851	4.7949e-10	4.0564e-08	819	593693834	XP_007147438.1	827	9.17656e-104	hypothetical protein PHAVU_006G124600g [Phaseolus vulgaris] >gi|561020661|gb|ESW19432.1| hypothetical protein PHAVU_006G124600g [Phaseolus vulgaris]	--	--	--	--	--	--	--	--	--	Q9SVG4	567	1.75321e-66	Reticuline oxidase-like protein OS=Arabidopsis thaliana GN=At4g20830 PE=1 SV=2	PF01565	FAD binding domain	GO:0055114//GO:0006040	oxidation-reduction process//amino sugar metabolic process	GO:0050660//GO:0008762//GO:0016491	flavin adenine dinucleotide binding//UDP-N-acetylmuramate dehydrogenase activity//oxidoreductase activity	--	--	--	--
c38165_g1	401.442	97.866	2.0363	3.6289e-35	1.4107e-32	1276	587880747	EXB69695.1	1207	4.10423e-163	Extracellular ribonuclease LE [Morus notabilis]	--	--	--	--	--	K01166	E3.1.27.1	ribonuclease T2	http://www.genome.jp/dbget-bin/www_bget?ko:K01166	P80022	877	9.1316e-115	Extracellular ribonuclease LE OS=Solanum lycopersicum PE=1 SV=2	PF00445	Ribonuclease T2 family	--	--	GO:0033897//GO:0003723	ribonuclease T2 activity//RNA binding	--	--	--	--
c38230_g1	353.832	162.803	1.1199	3.0419e-11	2.9441e-09	2745	587887284	EXB76035.1	1880	0	Trihelix transcription factor GT-2 [Morus notabilis]	470141764	XM_004306551.1	107	2.11898e-46	PREDICTED: Fragaria vesca subsp. vesca trihelix transcription factor GT-2-like (LOC101315082), mRNA	--	--	--	--	Q39117	548	9.32032e-59	Trihelix transcription factor GT-2 OS=Arabidopsis thaliana GN=GT-2 PE=2 SV=1	PF06327//PF02416//PF00249	Domain of Unknown Function (DUF1053)//mttA/Hcf106 family//Myb-like DNA-binding domain	GO:0006144//GO:0006171//GO:0015031//GO:0009190	purine nucleobase metabolic process//cAMP biosynthetic process//protein transport//cyclic nucleotide biosynthetic process	GO:0003682//GO:0008565//GO:0004016	chromatin binding//protein transporter activity//adenylate cyclase activity	GO:0000785//GO:0016021	chromatin//integral component of membrane	--	--
c38242_g1	454.355	219.88	1.0471	2.7602e-12	2.9984e-10	2096	587865632	EXB55162.1	2679	0	hypothetical protein L484_018088 [Morus notabilis]	242094985	XM_002437938.1	135	4.39043e-62	Sorghum bicolor hypothetical protein, mRNA	--	--	--	--	--	--	--	--	PF08164	Apoptosis-antagonizing transcription factor, C-terminal	--	--	--	--	GO:0005634	nucleus	--	--
c38248_g1	88.0792	30.1633	1.546	4.6287e-06	0.00021578	1662	587892947	EXB81511.1	2041	0	hypothetical protein L484_014319 [Morus notabilis]	--	--	--	--	--	K17609	NXN	nucleoredoxin	http://www.genome.jp/dbget-bin/www_bget?ko:K17609	Q0JIL1	947	4.27974e-121	Probable nucleoredoxin 2 OS=Oryza sativa subsp. japonica GN=Os01g0794400 PE=2 SV=1	PF00085//PF00462//PF00130//PF00578//PF02966//PF08534	Thioredoxin//Glutaredoxin//Phorbol esters/diacylglycerol binding domain (C1 domain)//AhpC/TSA family//Mitosis protein DIM1//Redoxin	GO:0035556//GO:0055114//GO:0007067//GO:0006118//GO:0045454	intracellular signal transduction//oxidation-reduction process//mitotic nuclear division//electron transport//cell redox homeostasis	GO:0016209//GO:0009055//GO:0015035//GO:0016491	antioxidant activity//electron carrier activity//protein disulfide oxidoreductase activity//oxidoreductase activity	GO:0005681	spliceosomal complex	KOG2501	Thioredoxin, nucleoredoxin and related proteins
c38262_g1	594.048	245.302	1.276	5.1851e-23	1.2572e-20	1715	587906850	EXB94890.1	2234	0	UDP-glucuronate 4-epimerase 1 [Morus notabilis]	470120670	XM_004296372.1	705	0	PREDICTED: Fragaria vesca subsp. vesca UDP-glucuronate 4-epimerase 1-like (LOC101293767), mRNA	K08679	E5.1.3.6	UDP-glucuronate 4-epimerase	http://www.genome.jp/dbget-bin/www_bget?ko:K08679	Q9M0B6	2035	0	UDP-glucuronate 4-epimerase 1 OS=Arabidopsis thaliana GN=GAE1 PE=1 SV=1	PF04321//PF02719//PF08241//PF00106//PF01073//PF01370	RmlD substrate binding domain//Polysaccharide biosynthesis protein//Methyltransferase domain//short chain dehydrogenase//3-beta hydroxysteroid dehydrogenase/isomerase family//NAD dependent epimerase/dehydratase family	GO:0009058//GO:0030639//GO:0008210//GO:0008207//GO:0009117//GO:0019872//GO:0045226//GO:0009225//GO:0008209//GO:0055114//GO:0044237//GO:0008152//GO:0006694	biosynthetic process//polyketide biosynthetic process//estrogen metabolic process//C21-steroid hormone metabolic process//nucleotide metabolic process//streptomycin biosynthetic process//extracellular polysaccharide biosynthetic process//nucleotide-sugar metabolic process//androgen metabolic process//oxidation-reduction process//cellular metabolic process//metabolic process//steroid biosynthetic …	GO:0003854//GO:0003824//GO:0016616//GO:0016491//GO:0050662//GO:0008831//GO:0008168	3-beta-hydroxy-delta5-steroid dehydrogenase activity//catalytic activity//oxidoreductase activity, acting on the CH-OH group of donors, NAD or NADP as acceptor//oxidoreductase activity//coenzyme binding//dTDP-4-dehydrorhamnose reductase activity//methyltransferase activity	--	--	KOG1371	UDP-glucose 4-epimerase/UDP-sulfoquinovose synthase
c38273_g1	31.1632	116.482	-1.9022	2.6137e-16	3.8539e-14	755	587892128	EXB80719.1	419	3.12263e-48	hypothetical protein L484_008499 [Morus notabilis]	--	--	--	--	--	--	--	--	--	P14009	261	2.71921e-26	14 kDa proline-rich protein DC2.15 OS=Daucus carota PE=2 SV=1	--	--	--	--	--	--	--	--	--	--
c38286_g1	68.494	23.9726	1.5146	7.3859e-05	0.0026439	1897	587933367	EXC20342.1	1633	0	F-box/LRR-repeat protein 4 [Morus notabilis]	--	--	--	--	--	K10268	FBXL2_20	F-box and leucine-rich repeat protein 2/20	http://www.genome.jp/dbget-bin/www_bget?ko:K10268	Q9C5D2	183	8.10994e-13	F-box/LRR-repeat protein 4 OS=Arabidopsis thaliana GN=FBL4 PE=2 SV=1	PF00560//PF00646	Leucine Rich Repeat//F-box domain	--	--	GO:0005515	protein binding	--	--	KOG1947	Leucine rich repeat proteins, some proteins contain F-box
c38287_g1	63.0838	5.44432	3.5344	3.6522e-12	3.9132e-10	869	587846214	EXB36734.1	304	1.88916e-31	hypothetical protein L484_016986 [Morus notabilis]	--	--	--	--	--	--	--	--	--	--	--	--	--	--	--	--	--	--	--	--	--	--	--
c38300_g1	94.5715	202.801	-1.1006	6.9704e-15	9.1583e-13	1986	587872999	EXB62207.1	1919	0	Uncharacterized protein L484_017594 [Morus notabilis]	359489836	XM_003633935.1	341	1.27037e-176	PREDICTED: Vitis vinifera uncharacterized LOC100255153 (LOC100255153), mRNA	--	--	--	--	Q9M158	975	7.8932e-123	Rhodanese-like domain-containing protein 4, chloroplastic OS=Arabidopsis thaliana GN=STR4 PE=1 SV=2	--	--	--	--	--	--	--	--	--	--
c38301_g1	72.4976	24.9385	1.5396	3.4726e-05	0.0013411	975	587918185	EXC05702.1	808	2.91568e-104	Sugar transporter ERD6-like 16 [Morus notabilis]	470121440	XM_004296729.1	89	7.46564e-37	PREDICTED: Fragaria vesca subsp. vesca sugar transporter ERD6-like 16-like (LOC101314075), mRNA	--	--	--	--	Q8LBI9	492	6.37525e-68	Sugar transporter ERD6-like 16 OS=Arabidopsis thaliana GN=At5g18840 PE=2 SV=2	PF07690//PF00083	Major Facilitator Superfamily//Sugar (and other) transporter	GO:0055085	transmembrane transport	GO:0022857	transmembrane transporter activity	GO:0016021	integral component of membrane	KOG0254	Predicted transporter (major facilitator superfamily)
c38304_g1	488.115	70.8639	2.7841	9.136e-65	6.9311e-62	1975	587916195	EXC03894.1	1315	1.62107e-169	Phosphoenolpyruvate carboxylase [Morus notabilis]	470103778	XM_004288259.1	386	0	PREDICTED: Fragaria vesca subsp. vesca phosphoenolpyruvate carboxykinase [ATP]-like (LOC101304515), mRNA	K01610	E4.1.1.49, pckA	phosphoenolpyruvate carboxykinase (ATP)	http://www.genome.jp/dbget-bin/www_bget?ko:K01610	P42066	952	7.78293e-117	Phosphoenolpyruvate carboxykinase [ATP] OS=Cucumis sativus GN=PCK PE=2 SV=1	PF01293	Phosphoenolpyruvate carboxykinase	GO:0015976//GO:0006099//GO:0006094	carbon utilization//tricarboxylic acid cycle//gluconeogenesis	GO:0004612//GO:0005524	phosphoenolpyruvate carboxykinase (ATP) activity//ATP binding	--	--	--	--
c38304_g2	381.695	38.8566	3.2962	2.3833e-61	1.6986e-58	1155	587916195	EXC03894.1	1272	3.48443e-167	Phosphoenolpyruvate carboxylase [Morus notabilis]	470103778	XM_004288259.1	389	0	PREDICTED: Fragaria vesca subsp. vesca phosphoenolpyruvate carboxykinase [ATP]-like (LOC101304515), mRNA	K01610	E4.1.1.49, pckA	phosphoenolpyruvate carboxykinase (ATP)	http://www.genome.jp/dbget-bin/www_bget?ko:K01610	Q9T074	1150	3.05417e-150	Phosphoenolpyruvate carboxykinase [ATP] OS=Arabidopsis thaliana GN=PCKA PE=1 SV=1	PF01293	Phosphoenolpyruvate carboxykinase	GO:0006094//GO:0015976//GO:0006099	gluconeogenesis//carbon utilization//tricarboxylic acid cycle	GO:0005524//GO:0004612	ATP binding//phosphoenolpyruvate carboxykinase (ATP) activity	--	--	--	--
c38354_g1	29.9729	2.37091	3.6601	1.1355e-06	6.0578e-05	1155	566154489	XP_006370482.1	1190	8.78778e-157	FAD-binding domain-containing family protein [Populus trichocarpa] >gi|550349675|gb|ERP67051.1| FAD-binding domain-containing family protein [Populus trichocarpa]	470115000	XM_004293644.1	50	4.25661e-15	PREDICTED: Fragaria vesca subsp. vesca cannabidiolic acid synthase-like 1-like (LOC101294538), mRNA	--	--	--	--	Q33DQ2	866	2.61394e-109	Inactive tetrahydrocannabinolic acid synthase OS=Cannabis sativa PE=3 SV=1	PF08031	Berberine and berberine like	GO:0055114	oxidation-reduction process	GO:0016491//GO:0050660	oxidoreductase activity//flavin adenine dinucleotide binding	--	--	--	--
c38359_g1	40.9016	6.8054	2.5874	2.6676e-06	0.00013111	1220	566177910	XP_002308552.2	455	2.14331e-51	hypothetical protein POPTR_0006s24340g [Populus trichocarpa] >gi|118482978|gb|ABK93401.1| unknown [Populus trichocarpa] >gi|550336992|gb|EEE92075.2| hypothetical protein POPTR_0006s24340g [Populus trichocarpa]	356506982	XM_003522204.1	115	3.31315e-51	PREDICTED: Glycine max glutaredoxin-C6-like (LOC100791969), mRNA	--	--	--	--	Q8L9S3	417	1.93391e-47	Glutaredoxin-C6 OS=Arabidopsis thaliana GN=GRXC6 PE=2 SV=2	PF00462	Glutaredoxin	GO:0045454//GO:0006118	cell redox homeostasis//electron transport	GO:0015035//GO:0009055	protein disulfide oxidoreductase activity//electron carrier activity	--	--	KOG1752	Glutaredoxin and related proteins
c38385_g1	380.071	147.26	1.3679	2.4575e-17	4.0137e-15	2095	587854693	EXB44730.1	1516	0	F-box protein PP2-A13 [Morus notabilis]	--	--	--	--	--	--	--	--	--	Q9LEX0	955	6.69761e-122	F-box protein PP2-A13 OS=Arabidopsis thaliana GN=PP2A13 PE=1 SV=1	PF07127//PF00646	Late nodulin protein//F-box domain	GO:0009878	nodule morphogenesis	GO:0046872//GO:0005515	metal ion binding//protein binding	--	--	--	--
c38399_g1	20.4508	106.208	-2.3767	1.4483e-18	2.6201e-16	1647	587932995	EXC19996.1	1062	4.40751e-139	hypothetical protein L484_015671 [Morus notabilis]	470122526	XM_004297244.1	408	0	PREDICTED: Fragaria vesca subsp. vesca expansin-A1-like (LOC101302257), mRNA	--	--	--	--	Q9LDR9	932	5.82537e-121	Expansin-A10 OS=Arabidopsis thaliana GN=EXPA10 PE=2 SV=1	--	--	--	--	--	--	--	--	--	--
c38405_g1	257.421	86.3188	1.5764	1.5513e-15	2.1525e-13	1224	587907290	EXB95304.1	1185	6.45737e-159	hypothetical protein L484_007948 [Morus notabilis]	--	--	--	--	--	--	--	--	--	Q9LMM6	143	1.3938e-08	Protein BPS1, chloroplastic OS=Arabidopsis thaliana GN=BPS1 PE=2 SV=1	--	--	--	--	--	--	--	--	--	--
c38457_g1	96.7026	5.22479	4.2101	2.7797e-20	5.5876e-18	1874	587905998	EXB94104.1	679	1.06071e-80	putative aquaporin TIP3-2 [Morus notabilis]	9988411	AB048248.1	39	9.10211e-09	Pyrus communis Py-gTIP mRNA for gamma tonoplast intrinsic protein, complete cds	--	--	--	--	O22588	591	2.45684e-69	Probable aquaporin TIP3-2 OS=Arabidopsis thaliana GN=TIP3-2 PE=2 SV=1	PF00230//PF02875	Major intrinsic protein//Mur ligase family, glutamate ligase domain	GO:0009058//GO:0006810	biosynthetic process//transport	GO:0016874//GO:0005524//GO:0005215	ligase activity//ATP binding//transporter activity	GO:0016020	membrane	KOG0223	Aquaporin (major intrinsic protein family)
c38466_g2	17.1506	0.263435	6.0247	3.5276e-05	0.001359	1641	587860262	EXB50176.1	2278	0	Zeatin O-glucosyltransferase [Morus notabilis]	470135696	XM_004303598.1	142	4.39497e-66	PREDICTED: Fragaria vesca subsp. vesca zeatin O-glucosyltransferase-like (LOC101308780), mRNA	K13495	CISZOG	cis-zeatin O-glucosyltransferase	http://www.genome.jp/dbget-bin/www_bget?ko:K13495	Q9ZSK5	1294	2.21305e-172	Zeatin O-glucosyltransferase OS=Phaseolus lunatus GN=ZOG1 PE=2 SV=1	PF00201	UDP-glucoronosyl and UDP-glucosyl transferase	GO:0008152	metabolic process	GO:0016758	transferase activity, transferring hexosyl groups	--	--	KOG1192	UDP-glucuronosyl and UDP-glucosyl transferase
c38469_g1	183.895	83.7283	1.1351	1.1725e-06	6.2246e-05	1172	587903015	EXB91248.1	1484	0	putative CCR4-associated factor 1-11-like protein [Morus notabilis]	77817992	DQ245309.1	214	2.94105e-106	Zea mays clone 14381 mRNA sequence	K12581	CNOT7_8, CAF1, POP2	CCR4-NOT transcription complex subunit 7/8	http://www.genome.jp/dbget-bin/www_bget?ko:K12581	Q9FMS6	1066	4.02405e-143	Probable CCR4-associated factor 1 homolog 11 OS=Arabidopsis thaliana GN=CAF1-11 PE=2 SV=1	PF04857	CAF1 family ribonuclease	--	--	--	--	GO:0005634	nucleus	KOG0304	mRNA deadenylase subunit
c38488_g1	222.146	90.0508	1.3027	6.9262e-10	5.7155e-08	1856	587905946	EXB94057.1	1854	0	BTB/POZ and TAZ domain-containing protein 4 [Morus notabilis]	224074246	XM_002304283.1	205	4.74221e-101	Populus trichocarpa hypothetical protein, mRNA	--	--	--	--	Q9FJX5	1100	2.17985e-143	BTB/POZ and TAZ domain-containing protein 4 OS=Arabidopsis thaliana GN=BT4 PE=1 SV=1	PF00651//PF02135	BTB/POZ domain//TAZ zinc finger	GO:0042967//GO:0006355	acyl-carrier-protein biosynthetic process//regulation of transcription, DNA-templated	GO:0004402//GO:0005515//GO:0008270//GO:0003712	histone acetyltransferase activity//protein binding//zinc ion binding//transcription cofactor activity	GO:0005667//GO:0005634//GO:0000123	transcription factor complex//nucleus//histone acetyltransferase complex	KOG1778	CREB binding protein/P300 and related TAZ Zn-finger proteins
c38565_g1	45.0676	109.325	-1.2785	3.5184e-10	3.0035e-08	1693	587901718	EXB89982.1	1868	0	Fructose-1,6-bisphosphatase [Morus notabilis]	224138965	XM_002322910.1	489	0	Populus trichocarpa predicted protein, mRNA	K03841	FBP, fbp	fructose-1,6-bisphosphatase I	http://www.genome.jp/dbget-bin/www_bget?ko:K03841	P46275	1617	0	Fructose-1,6-bisphosphatase, chloroplastic OS=Pisum sativum GN=FBP PE=1 SV=2	PF00316	Fructose-1-6-bisphosphatase	GO:0005975//GO:0006013//GO:0006098//GO:0006094//GO:0015976//GO:0006000//GO:0006096	carbohydrate metabolic process//mannose metabolic process//pentose-phosphate shunt//gluconeogenesis//carbon utilization//fructose metabolic process//glycolytic process	GO:0042578//GO:0042132	phosphoric ester hydrolase activity//fructose 1,6-bisphosphate 1-phosphatase activity	--	--	KOG1458	Fructose-1,6-bisphosphatase
c38566_g1	423.786	170.179	1.3163	7.386e-18	1.2497e-15	1743	587914133	EXC01917.1	817	6.70938e-101	hypothetical protein L484_018829 [Morus notabilis]	123693818	AM463147.1	178	4.54352e-86	Vitis vinifera, whole genome shotgun sequence, contig VV78X031616.11, clone ENTAV 115	--	--	--	--	Q0DHJ5	558	1.59198e-63	Metal tolerance protein 6 OS=Oryza sativa subsp. japonica GN=MTP6 PE=2 SV=2	PF01545	Cation efflux family	GO:0055085//GO:0006812	transmembrane transport//cation transport	GO:0008324	cation transmembrane transporter activity	GO:0016021	integral component of membrane	--	--
c38581_g1	210.838	92.3339	1.1912	4.2711e-08	2.8618e-06	1140	587863795	EXB53546.1	693	2.80922e-85	NAC domain-containing protein 2 [Morus notabilis]	14485512	AJ401151.1	52	3.24653e-16	Solanum tuberosum mRNA for putative NAC domain protein (nac gene)	--	--	--	--	Q39013	282	3.64953e-27	NAC domain-containing protein 2 OS=Arabidopsis thaliana GN=NAC002 PE=2 SV=2	--	--	--	--	--	--	--	--	--	--
c38581_g2	158.846	78.9426	1.0087	7.4787e-05	0.002671	489	587863795	EXB53546.1	623	4.67588e-78	NAC domain-containing protein 2 [Morus notabilis]	527139659	KF198129.1	182	7.24773e-89	Malus hupehensis NAC domain protein (NAC143) mRNA, complete cds	--	--	--	--	Q7F2L3	562	3.15827e-70	NAC domain-containing protein 48 OS=Oryza sativa subsp. japonica GN=NAC48 PE=2 SV=1	PF02365	No apical meristem (NAM) protein	GO:0006355	regulation of transcription, DNA-templated	GO:0003677	DNA binding	--	--	--	--
c38616_g1	150.514	50.4916	1.5758	1.1004e-09	8.8931e-08	2629	587944828	EXC31269.1	1907	0	hypothetical protein L484_011348 [Morus notabilis]	300391800	HM192827.1	317	3.70485e-163	Corchorus olitorius putative progesterone 5-beta-reductase mRNA, complete cds	--	--	--	--	Q9STX2	1458	0	3-oxo-Delta(4,5)-steroid 5-beta-reductase OS=Arabidopsis thaliana GN=VEP1 PE=1 SV=1	PF01370	NAD dependent epimerase/dehydratase family	GO:0044237	cellular metabolic process	GO:0003824//GO:0050662	catalytic activity//coenzyme binding	--	--	--	--
c38629_g1	312.118	69.9419	2.1579	3.796e-30	1.2663e-27	1703	587916254	EXC03945.1	1535	0	Epoxide hydrolase 2 [Morus notabilis]	226491399	NM_001157729.1	104	6.07407e-45	Zea mays epoxide hydrolase 2 (LOC100284834), mRNA >gi|195644985|gb|EU969843.1| Zea mays clone 336396 epoxide hydrolase 2 mRNA, complete cds	--	--	--	--	P34913	455	1.05507e-47	Bifunctional epoxide hydrolase 2 OS=Homo sapiens GN=EPHX2 PE=1 SV=2	PF07647//PF07224//PF07859//PF00326//PF01738//PF12740	SAM domain (Sterile alpha motif)//Chlorophyllase//alpha/beta hydrolase fold//Prolyl oligopeptidase family//Dienelactone hydrolase family//Chlorophyllase enzyme	GO:0006508//GO:0015994//GO:0015996//GO:0008152	proteolysis//chlorophyll metabolic process//chlorophyll catabolic process//metabolic process	GO:0047746//GO:0005515//GO:0016787//GO:0008236	chlorophyllase activity//protein binding//hydrolase activity//serine-type peptidase activity	--	--	KOG4178	Soluble epoxide hydrolase
c38671_g1	20.2885	65.6391	-1.6939	8.6134e-09	6.3206e-07	1281	587899822	EXB88202.1	1198	2.8619e-160	hypothetical protein L484_011631 [Morus notabilis]	--	--	--	--	--	--	--	--	--	Q8LBH4	561	6.17762e-67	SPX domain-containing protein 1 OS=Arabidopsis thaliana GN=SPX1 PE=2 SV=2	--	--	--	--	--	--	--	--	KOG1161	Protein involved in vacuolar polyphosphate accumulation, contains SPX domain
c38695_g1	100.631	37.276	1.4328	5.1559e-06	0.00023847	1294	587845710	EXB36251.1	1639	0	NAC domain-containing protein 29 [Morus notabilis]	351723852	NM_001251132.1	214	3.25635e-106	Glycine max NAC domain protein (NAC12), mRNA >gi|187940280|gb|EU661913.1| Glycine max NAC domain protein (NAC12) mRNA, complete cds	--	--	--	--	Q8H4S4	685	2.86574e-83	NAC transcription factor ONAC010 OS=Oryza sativa subsp. japonica GN=ONAC010 PE=2 SV=1	PF02365	No apical meristem (NAM) protein	GO:0006355	regulation of transcription, DNA-templated	GO:0003677	DNA binding	--	--	--	--
c38720_g1	176.754	62.7853	1.4932	3.3165e-10	2.8519e-08	1575	587886078	EXB74912.1	684	7.50849e-84	hypothetical protein L484_018621 [Morus notabilis]	--	--	--	--	--	--	--	--	--	--	--	--	--	PF08802	Cytochrome B6-F complex Fe-S subunit	GO:0055114//GO:0006118	oxidation-reduction process//electron transport	GO:0051537//GO:0009496	2 iron, 2 sulfur cluster binding//plastoquinol--plastocyanin reductase activity	GO:0009512//GO:0042651	cytochrome b6f complex//thylakoid membrane	--	--
c38741_g1	48.2596	14.0499	1.7803	0.00012159	0.0040707	1343	587940108	EXC26729.1	1494	0	hypothetical protein L484_023343 [Morus notabilis]	356565413	XM_003550887.1	168	1.26055e-80	PREDICTED: Glycine max probable purine permease 11-like (LOC100819773), mRNA	--	--	--	--	O49725	871	4.13794e-111	Probable purine permease 10 OS=Arabidopsis thaliana GN=PUP10 PE=2 SV=2	PF00892//PF04142	EamA-like transporter family//Nucleotide-sugar transporter	GO:0008643	carbohydrate transport	GO:0005351	sugar:proton symporter activity	GO:0000139//GO:0016021//GO:0016020	Golgi membrane//integral component of membrane//membrane	--	--
c38747_g2	183.949	71.4786	1.3637	4.2462e-09	3.1956e-07	1410	587893909	EXB82441.1	1257	1.21558e-169	E3 ubiquitin-protein ligase [Morus notabilis]	359473693	XM_002272481.2	170	1.02434e-81	PREDICTED: Vitis vinifera uncharacterized LOC100245965 (LOC100245965), mRNA	--	--	--	--	Q6IV56	120	5.99442e-06	RING finger protein 141 OS=Danio rerio GN=rnf141 PE=2 SV=2	PF14634//PF13639//PF12678//PF00097	zinc-RING finger domain//Ring finger domain//RING-H2 zinc finger//Zinc finger, C3HC4 type (RING finger)	--	--	GO:0005515//GO:0008270//GO:0046872	protein binding//zinc ion binding//metal ion binding	--	--	KOG0317	Predicted E3 ubiquitin ligase, integral peroxisomal membrane protein
c38775_g1	61.3525	6.76149	3.1817	7.8036e-11	7.1273e-09	1877	587914359	EXC02138.1	1391	0	Hyoscyamine 6-dioxygenase [Morus notabilis]	449516949	XM_004165461.1	96	1.87812e-40	PREDICTED: Cucumis sativus naringenin,2-oxoglutarate 3-dioxygenase-like (LOC101230147), mRNA	--	--	--	--	P24397	488	1.06984e-53	Hyoscyamine 6-dioxygenase OS=Hyoscyamus niger GN=H6H PE=1 SV=1	PF03171	2OG-Fe(II) oxygenase superfamily	GO:0055114	oxidation-reduction process	GO:0016491//GO:0016706	oxidoreductase activity//oxidoreductase activity, acting on paired donors, with incorporation or reduction of molecular oxygen, 2-oxoglutarate as one donor, and incorporation of one atom each of oxygen into both donors	--	--	--	--
c38843_g1	162.146	67.9662	1.2544	3.9652e-07	2.2829e-05	1243	587921036	EXC08459.1	661	4.80506e-100	hypothetical protein L484_009602 [Morus notabilis]	--	--	--	--	--	--	--	--	--	Q9T076	407	1.05447e-43	Early nodulin-like protein 2 OS=Arabidopsis thaliana GN=At4g27520 PE=1 SV=1	PF02298	Plastocyanin-like domain	GO:0006118	electron transport	GO:0005507//GO:0009055	copper ion binding//electron carrier activity	--	--	--	--
c38852_g1	106.691	17.1672	2.6357	1.6588e-14	2.1203e-12	1702	587945986	EXC32351.1	1033	4.65538e-133	hypothetical protein L484_004692 [Morus notabilis]	--	--	--	--	--	--	--	--	--	--	--	--	--	PF01567//PF02938	Hantavirus glycoprotein G1//GAD domain	GO:0006418//GO:0030683	tRNA aminoacylation for protein translation//evasion or tolerance by virus of host immune response	GO:0004812//GO:0005524	aminoacyl-tRNA ligase activity//ATP binding	GO:0005737//GO:0019012	cytoplasm//virion	--	--
c38883_g1	183.084	48.1646	1.9265	1.3099e-15	1.8393e-13	1810	587906571	EXB94632.1	1365	1.28643e-179	hypothetical protein L484_005789 [Morus notabilis]	359483523	XM_002266528.2	317	2.53757e-163	PREDICTED: Vitis vinifera uncharacterized LOC100266871 (LOC100266871), mRNA	--	--	--	--	Q08448	170	2.38149e-11	Putative lipase YOR059C OS=Saccharomyces cerevisiae (strain ATCC 204508 / S288c) GN=YOR059C PE=1 SV=1	PF07819	PGAP1-like protein	GO:0006505//GO:0006886	GPI anchor metabolic process//intracellular protein transport	GO:0016788	hydrolase activity, acting on ester bonds	--	--	KOG4372	Predicted alpha/beta hydrolase
c38887_g1	253.688	87.5042	1.5356	1.1047e-14	1.4315e-12	2698	587906368	EXB94440.1	1799	0	hypothetical protein L484_018940 [Morus notabilis]	372864099	JQ031782.1	758	0	Morus alba var. multicaulis voucher Yu 71-1 methionine sulfoxide reductase (MMSR) mRNA, complete cds	K16292	CEP, CYSEP	KDEL-tailed cysteine endopeptidase	http://www.genome.jp/dbget-bin/www_bget?ko:K16292	P12412	1460	0	Vignain OS=Vigna mungo PE=1 SV=1	PF03051//PF01625//PF00112	Peptidase C1-like family//Peptide methionine sulfoxide reductase//Papain family cysteine protease	GO:0006508//GO:0006464//GO:0055114	proteolysis//cellular protein modification process//oxidation-reduction process	GO:0004197//GO:0008234//GO:0008113	cysteine-type endopeptidase activity//cysteine-type peptidase activity//peptide-methionine (S)-S-oxide reductase activity	--	--	KOG1543	Cysteine proteinase Cathepsin L
c38904_g1	113.724	38.9005	1.5477	1.8834e-07	1.1431e-05	1039	587916886	EXC04506.1	533	7.39052e-64	hypothetical protein L484_001671 [Morus notabilis]	--	--	--	--	--	--	--	--	--	--	--	--	--	PF10152	Predicted coiled-coil domain-containing protein (DUF2360)	--	--	--	--	GO:0071203	WASH complex	--	--
c38907_g1	1073.61	240.56	2.158	2.0681e-99	2.8611e-96	1577	587847549	EXB37906.1	1716	0	NAC domain-containing protein 72 [Morus notabilis]	292683075	AK339627.1	180	3.17119e-87	Lotus japonicus cDNA, clone: LjFL3-039-CC06, HTC	--	--	--	--	Q93VY3	923	2.93805e-119	NAC domain-containing protein 72 OS=Arabidopsis thaliana GN=NAC072 PE=2 SV=1	PF02365	No apical meristem (NAM) protein	GO:0006355	regulation of transcription, DNA-templated	GO:0003677	DNA binding	--	--	--	--
c38956_g1	220.847	104.54	1.079	4.6859e-07	2.6716e-05	2164	587860376	EXB50282.1	2502	0	hypothetical protein L484_017819 [Morus notabilis]	470119427	XM_004295768.1	606	0	PREDICTED: Fragaria vesca subsp. vesca uncharacterized LOC101297130 (LOC101297130), mRNA	--	--	--	--	--	--	--	--	PF05273	Poxvirus RNA polymerase 22 kDa subunit	GO:0006144//GO:0019083//GO:0006206//GO:0006351	purine nucleobase metabolic process//viral transcription//pyrimidine nucleobase metabolic process//transcription, DNA-templated	GO:0003899//GO:0003677	DNA-directed RNA polymerase activity//DNA binding	GO:0005730	nucleolus	--	--
c38997_g1	296.104	116.921	1.3406	2.3342e-13	2.7312e-11	2383	587913322	EXC01139.1	2272	0	putative inactive poly [ADP-ribose] polymerase SRO1 [Morus notabilis]	--	--	--	--	--	--	--	--	--	O82289	436	2.03153e-44	Probable inactive poly [ADP-ribose] polymerase SRO1 OS=Arabidopsis thaliana GN=SRO1 PE=1 SV=2	PF00410//PF00644	Ribosomal protein S8//Poly(ADP-ribose) polymerase catalytic domain	GO:0042254//GO:0006412	ribosome biogenesis//translation	GO:0003950//GO:0003735	NAD+ ADP-ribosyltransferase activity//structural constituent of ribosome	GO:0005840	ribosome	--	--
c39001_g1	321.641	108.93	1.562	9.7454e-19	1.7767e-16	2649	587929609	EXC16760.1	2261	0	ATP sulfurylase 1 [Morus notabilis]	470121038	XM_004296544.1	655	0	PREDICTED: Fragaria vesca subsp. vesca ATP sulfurylase 1, chloroplastic-like (LOC101302154), mRNA	K13811	PAPSS	3'-phosphoadenosine 5'-phosphosulfate synthase	http://www.genome.jp/dbget-bin/www_bget?ko:K13811	Q9LIK9	1883	0	ATP sulfurylase 1, chloroplastic OS=Arabidopsis thaliana GN=APS1 PE=1 SV=1	PF02262//PF01747	CBL proto-oncogene N-terminal domain 1//ATP-sulfurylase	GO:0007165//GO:0006144//GO:0007166//GO:0006790	signal transduction//purine nucleobase metabolic process//cell surface receptor signaling pathway//sulfur compound metabolic process	GO:0004781//GO:0004871	sulfate adenylyltransferase (ATP) activity//signal transducer activity	GO:0005634	nucleus	KOG0636	ATP sulfurylase (sulfate adenylyltransferase)
c39014_g1	624.508	158.544	1.9778	2.1313e-51	1.2532e-48	1077	587874508	EXB63646.1	237	1.66684e-21	hypothetical protein L484_026988 [Morus notabilis]	--	--	--	--	--	--	--	--	--	--	--	--	--	PF09008	Head binding	GO:0009405	pathogenesis	--	--	--	--	--	--
c39047_g1	216.086	79.9524	1.4344	2.2746e-11	2.2289e-09	1525	587917897	EXC05433.1	437	1.20113e-47	Nudix hydrolase 17 [Morus notabilis]	73697896	DQ151594.1	50	5.66155e-15	Corylus avellana clone 28 microsatellite CAC-B028 sequence	--	--	--	--	Q9ZU95	236	3.1019e-21	Nudix hydrolase 17, mitochondrial OS=Arabidopsis thaliana GN=NUDT17 PE=2 SV=1	PF00293	NUDIX domain	--	--	GO:0016787	hydrolase activity	--	--	KOG2839	Diadenosine and diphosphoinositol polyphosphate phosphohydrolase
c39145_g1	780.431	209.694	1.896	1.1078e-59	7.7775e-57	1473	694331263	XP_009356311.1	445	2.51875e-47	PREDICTED: uncharacterized protein LOC103947182 [Pyrus x bretschneideri]	--	--	--	--	--	--	--	--	--	--	--	--	--	--	--	--	--	--	--	--	--	--	--
c39151_g1	159.982	51.1941	1.6439	6.7001e-11	6.1916e-09	1537	587834296	EXB25090.1	746	4.54325e-109	hypothetical protein L484_005914 [Morus notabilis]	470103628	XM_004288186.1	104	5.46994e-45	PREDICTED: Fragaria vesca subsp. vesca LOB domain-containing protein 38-like (LOC101307625), mRNA	--	--	--	--	Q9SZE8	357	1.31865e-62	LOB domain-containing protein 39 OS=Arabidopsis thaliana GN=LBD39 PE=2 SV=1	--	--	--	--	--	--	--	--	--	--
c39181_g1	587.177	283.061	1.0527	1.3098e-15	1.8393e-13	1281	587838327	EXB29036.1	1179	1.54232e-158	hypothetical protein L484_018453 [Morus notabilis]	502153444	XM_004509285.1	62	1.01056e-21	PREDICTED: Cicer arietinum uncharacterized LOC101515606 (LOC101515606), mRNA	--	--	--	--	Q81EF2	124	7.46455e-07	Metallothiol transferase FosB OS=Bacillus cereus (strain ATCC 14579 / DSM 31) GN=fosB PE=3 SV=1	--	--	--	--	--	--	--	--	--	--
c39194_g1	116.213	50.6673	1.1976	4.296e-05	0.001627	3314	587876496	EXB65583.1	2250	0	Phosphatidylserine synthase 2 [Morus notabilis]	359472904	XM_002283022.2	737	0	PREDICTED: Vitis vinifera phosphatidylserine synthase 2-like (LOC100261188), mRNA	K08730	PTDSS2	phosphatidylserine synthase 2	http://www.genome.jp/dbget-bin/www_bget?ko:K08730	F4HXY7	1888	0	CDP-diacylglycerol--serine O-phosphatidyltransferase 1 OS=Arabidopsis thaliana GN=PSS1 PE=1 SV=1	PF04995//PF03034	Heme exporter protein D (CcmD)//Phosphatidyl serine synthase	GO:0015886//GO:0006659//GO:0017004	heme transport//phosphatidylserine biosynthetic process//cytochrome complex assembly	--	--	GO:0016021	integral component of membrane	--	--
c39214_g1	141.857	46.3206	1.6147	1.4609e-09	1.1627e-07	1565	587925730	EXC12987.1	1925	0	E3 ubiquitin-protein ligase [Morus notabilis]	115461447	NM_001060859.1	83	2.62926e-33	Oryza sativa Japonica Group Os04g0686000 (Os04g0686000) mRNA, complete cds	--	--	--	--	Q84TG3	1287	1.9438e-172	E3 ubiquitin-protein ligase PUB23 OS=Arabidopsis thaliana GN=PUB23 PE=1 SV=1	PF01015//PF00514//PF04564	Ribosomal S3Ae family//Armadillo/beta-catenin-like repeat//U-box domain	GO:0006412//GO:0042254//GO:0016567	translation//ribosome biogenesis//protein ubiquitination	GO:0005515//GO:0003735//GO:0004842	protein binding//structural constituent of ribosome//ubiquitin-protein transferase activity	GO:0000151//GO:0005840//GO:0005622	ubiquitin ligase complex//ribosome//intracellular	KOG4642	Chaperone-dependent E3 ubiquitin protein ligase (contains TPR repeats)
c39215_g1	59.1884	12.2497	2.2726	2.4404e-07	1.4549e-05	2056	587930169	EXC17298.1	2294	0	UDP-glucose flavonoid 3-O-glucosyltransferase 7 [Morus notabilis]	189163154	AP010388.1	180	4.15563e-87	Lotus japonicus genomic DNA, chromosome 4, clone: LjT34M17, TM2027, complete sequence	--	--	--	--	Q9AT54	1472	0	Scopoletin glucosyltransferase OS=Nicotiana tabacum GN=TOGT1 PE=1 SV=1	PF00784//PF00201	MyTH4 domain//UDP-glucoronosyl and UDP-glucosyl transferase	GO:0008152	metabolic process	GO:0016758	transferase activity, transferring hexosyl groups	GO:0005856	cytoskeleton	KOG1192	UDP-glucuronosyl and UDP-glucosyl transferase
c39215_g2	69.1433	13.7864	2.3263	1.3913e-08	9.9309e-07	1644	587930170	EXC17299.1	2387	0	UDP-glucose flavonoid 3-O-glucosyltransferase 7 [Morus notabilis]	356499774	XM_003518664.1	167	5.57625e-80	PREDICTED: Glycine max UDP-glycosyltransferase 73B1-like (LOC100817114), mRNA	--	--	--	--	Q9AT54	1422	0	Scopoletin glucosyltransferase OS=Nicotiana tabacum GN=TOGT1 PE=1 SV=1	PF00201	UDP-glucoronosyl and UDP-glucosyl transferase	GO:0008152	metabolic process	GO:0016758	transferase activity, transferring hexosyl groups	--	--	KOG1192	UDP-glucuronosyl and UDP-glucosyl transferase
c39267_g1	68.8186	17.2989	1.9921	4.7864e-07	2.7158e-05	834	587872287	EXB61532.1	834	8.29372e-110	hypothetical protein L484_003726 [Morus notabilis]	389620133	JQ765389.1	305	5.36471e-157	Ficus pumila var. awkeotsang pathogenesis related protein 1 isoform 1 (PR1-1) mRNA, complete cds	K13449	PR1	pathogenesis-related protein 1	http://www.genome.jp/dbget-bin/www_bget?ko:K13449	P33154	546	5.26461e-68	Pathogenesis-related protein 1 OS=Arabidopsis thaliana GN=At2g14610 PE=1 SV=1	PF04479	RTA1 like protein	GO:0006950	response to stress	--	--	GO:0016021	integral component of membrane	KOG3017	Defense-related protein containing SCP domain
c39290_g1	54.806	12.6449	2.1158	2.4864e-06	0.00012285	1081	587945628	EXC32022.1	792	1.06951e-101	Pathogenesis-related protein transcriptional activator PTI5 [Morus notabilis]	224079142	XM_002305730.1	70	3.03016e-26	Populus trichocarpa AP2/ERF domain-containing transcription factor (ERF24), mRNA	K09286	EREBP	EREBP-like factor	http://www.genome.jp/dbget-bin/www_bget?ko:K09286	O04681	352	3.21926e-38	Pathogenesis-related genes transcriptional activator PTI5 OS=Solanum lycopersicum GN=PTI5 PE=2 SV=1	PF00847	AP2 domain	GO:0006355	regulation of transcription, DNA-templated	GO:0003700	sequence-specific DNA binding transcription factor activity	GO:0005667	transcription factor complex	--	--
c39311_g1	1364.96	561.204	1.2823	3.3754e-51	1.9601e-48	3302	587877596	EXB66631.1	3930	0	Pyrophosphate-energized vacuolar membrane proton pump [Morus notabilis]	224120497	XM_002331026.1	1259	0	Populus trichocarpa vacuolar H+-translocating inorganic pyrophosphatase, mRNA	K01507	ppa	inorganic pyrophosphatase	http://www.genome.jp/dbget-bin/www_bget?ko:K01507	P21616	3692	0	Pyrophosphate-energized vacuolar membrane proton pump OS=Vigna radiata var. radiata PE=1 SV=4	PF03030	Inorganic H+ pyrophosphatase	GO:0015992//GO:0006119	proton transport//oxidative phosphorylation	GO:0009678//GO:0004427	hydrogen-translocating pyrophosphatase activity//inorganic diphosphatase activity	GO:0016020	membrane	--	--
c39319_g1	20.8295	53.2138	-1.3532	5.8294e-06	0.00026673	1022	587899841	EXB88221.1	1172	2.37311e-159	Glutathione S-transferase F8 [Morus notabilis]	225459776	XM_002285870.1	254	1.48334e-128	PREDICTED: Vitis vinifera glutathione S-transferase PARB-like (LOC100260869), mRNA	--	--	--	--	Q96266	536	2.48927e-64	Glutathione S-transferase F8, chloroplastic OS=Arabidopsis thaliana GN=GSTF8 PE=1 SV=3	PF13417//PF02798//PF13409	Glutathione S-transferase, N-terminal domain//Glutathione S-transferase, N-terminal domain//Glutathione S-transferase, N-terminal domain	--	--	GO:0005515	protein binding	--	--	KOG0867	Glutathione S-transferase
c39348_g1	28.7285	0.878116	5.0319	1.394e-07	8.7078e-06	2388	587923086	EXC10447.1	1627	0	putative inactive purple acid phosphatase 27 [Morus notabilis]	224075809	XM_002304742.1	226	1.29731e-112	Populus trichocarpa predicted protein, mRNA	--	--	--	--	Q5MAU8	570	1.69624e-92	Probable inactive purple acid phosphatase 27 OS=Arabidopsis thaliana GN=PAP27 PE=2 SV=1	PF01151//PF00149	GNS1/SUR4 family//Calcineurin-like phosphoesterase	--	--	GO:0016787	hydrolase activity	GO:0016021	integral component of membrane	KOG1378	Purple acid phosphatase
c39384_g1	93.9223	39.1201	1.2636	0.00010109	0.0034657	2581	587894743	EXB83259.1	2301	0	Vacuolar-sorting receptor 6 [Morus notabilis]	470115208	XM_004293747.1	583	0	PREDICTED: Fragaria vesca subsp. vesca vacuolar-sorting receptor 6-like (LOC101299935), mRNA	--	--	--	--	Q9FYH7	2005	0	Vacuolar-sorting receptor 6 OS=Arabidopsis thaliana GN=VSR6 PE=2 SV=3	PF00901//PF05337	Orbivirus outer capsid protein VP5//Macrophage colony stimulating factor-1 (CSF-1)	GO:0040007//GO:0008283//GO:0007165	growth//cell proliferation//signal transduction	GO:0005125//GO:0008083//GO:0005198	cytokine activity//growth factor activity//structural molecule activity	GO:0016021//GO:0019028	integral component of membrane//viral capsid	--	--
c39426_g1	139.26	49.394	1.4954	2.3429e-08	1.6159e-06	2585	587858323	EXB48290.1	1778	0	hypothetical protein L484_003773 [Morus notabilis]	470135347	XM_004303431.1	402	0	PREDICTED: Fragaria vesca subsp. vesca solute carrier family 25 member 44-like (LOC101304687), mRNA	--	--	--	--	Q8BGF9	314	8.77832e-30	Solute carrier family 25 member 44 OS=Mus musculus GN=Slc25a44 PE=2 SV=1	PF12906//PF13639	RING-variant domain//Ring finger domain	--	--	GO:0005515//GO:0008270	protein binding//zinc ion binding	--	--	KOG1609	Protein involved in mRNA turnover and stability
c39452_g2	309.846	73.1909	2.0818	1.9757e-28	6.0739e-26	2834	587947238	EXC33540.1	2054	0	putative metal-nicotianamine transporter YSL7 [Morus notabilis]	312283010	AK353285.1	240	2.54605e-120	Thellungiella halophila mRNA, complete cds, clone: RTFL01-24-E18	--	--	--	--	Q9SHY2	1705	0	Probable metal-nicotianamine transporter YSL7 OS=Arabidopsis thaliana GN=YSL7 PE=2 SV=1	PF03169//PF00895	OPT oligopeptide transporter protein//ATP synthase protein 8	GO:0015986//GO:0015992//GO:0055085	ATP synthesis coupled proton transport//proton transport//transmembrane transport	GO:0015078	hydrogen ion transmembrane transporter activity	GO:0000276	mitochondrial proton-transporting ATP synthase complex, coupling factor F(o)	--	--
c39476_g1	71.1451	13.4352	2.4047	3.8062e-09	2.8923e-07	1644	587873002	EXB62210.1	1728	0	hypothetical protein L484_017597 [Morus notabilis]	--	--	--	--	--	--	--	--	--	P14720	477	3.34915e-52	Dihydroflavonol-4-reductase OS=Petunia hybrida GN=DFRA PE=2 SV=2	PF01073//PF01370//PF00106//PF02719//PF04321	3-beta hydroxysteroid dehydrogenase/isomerase family//NAD dependent epimerase/dehydratase family//short chain dehydrogenase//Polysaccharide biosynthesis protein//RmlD substrate binding domain	GO:0008152//GO:0006694//GO:0045226//GO:0019872//GO:0044237//GO:0008209//GO:0055114//GO:0009225//GO:0008210//GO:0030639//GO:0009058//GO:0009117//GO:0008207	metabolic process//steroid biosynthetic process//extracellular polysaccharide biosynthetic process//streptomycin biosynthetic process//cellular metabolic process//androgen metabolic process//oxidation-reduction process//nucleotide-sugar metabolic process//estrogen metabolic process//polyketide biosynthetic process//biosynthetic process//nucleotide metabolic process//C21-steroid hormone metabolic …	GO:0016491//GO:0008831//GO:0050662//GO:0016616//GO:0003854//GO:0003824	oxidoreductase activity//dTDP-4-dehydrorhamnose reductase activity//coenzyme binding//oxidoreductase activity, acting on the CH-OH group of donors, NAD or NADP as acceptor//3-beta-hydroxy-delta5-steroid dehydrogenase activity//catalytic activity	--	--	KOG1502	Flavonol reductase/cinnamoyl-CoA reductase
c39491_g1	214.788	66.4734	1.6921	8.5585e-15	1.1182e-12	2650	587864709	EXB54324.1	1737	0	hypothetical protein L484_006484 [Morus notabilis]	470121241	XM_004296638.1	42	2.77927e-10	PREDICTED: Fragaria vesca subsp. vesca pentatricopeptide repeat-containing protein At3g22690-like (LOC101307775), mRNA	--	--	--	--	Q9FI80	962	4.25743e-116	Pentatricopeptide repeat-containing protein At5g48910 OS=Arabidopsis thaliana GN=PCMP-H38 PE=2 SV=1	PF07415//PF00974//PF13176//PF09477//PF03376	Gammaherpesvirus latent membrane protein (LMP2) protein//Rhabdovirus spike glycoprotein//Tetratricopeptide repeat//Bacterial type II secretion system chaperone protein (type_III_yscG)//Adenovirus E3B protein	GO:0009405//GO:0019042	pathogenesis//viral latency	GO:0005515	protein binding	GO:0016020//GO:0019031//GO:0033644	membrane//viral envelope//host cell membrane	KOG3292	Predicted membrane protein
c39501_g1	4.65283	31.7439	-2.7703	2.4142e-07	1.4411e-05	1338	587847947	EXB38254.1	1701	0	GDSL esterase/lipase 5 [Morus notabilis]	--	--	--	--	--	--	--	--	--	Q9SSA7	1110	3.1139e-147	GDSL esterase/lipase 5 OS=Arabidopsis thaliana GN=GLIP5 PE=2 SV=2	PF00657	GDSL-like Lipase/Acylhydrolase	GO:0006629	lipid metabolic process	GO:0016788	hydrolase activity, acting on ester bonds	--	--	--	--
c39542_g1	32.678	67.8344	-1.0537	1.1814e-05	0.00051073	1621	459681020	AGG82699.1	2110	0	endo-1,4-beta-mannosidase [Morus alba var. multicaulis]	459681019	KC244770.1	1468	0	Morus alba var. multicaulis endo-1,4-beta-mannosidase mRNA, complete cds	--	--	--	--	Q9FJZ3	1386	0	Mannan endo-1,4-beta-mannosidase 7 OS=Arabidopsis thaliana GN=MAN7 PE=2 SV=1	PF00150//PF02449	Cellulase (glycosyl hydrolase family 5)//Beta-galactosidase	GO:0006012//GO:0006687//GO:0006027//GO:0005975//GO:0046486	galactose metabolic process//glycosphingolipid metabolic process//glycosaminoglycan catabolic process//carbohydrate metabolic process//glycerolipid metabolic process	GO:0004565//GO:0004553	beta-galactosidase activity//hydrolase activity, hydrolyzing O-glycosyl compounds	GO:0009341	beta-galactosidase complex	--	--
c39571_g1	250.009	122.322	1.0313	3.4707e-07	2.0204e-05	2247	587919889	EXC07343.1	2557	0	Allene oxide synthase [Morus notabilis]	255689629	FJ872021.1	333	4.02935e-172	Camellia sinensis allene oxide synthase (aos1) mRNA, complete cds	K01723	AOS	hydroperoxide dehydratase	http://www.genome.jp/dbget-bin/www_bget?ko:K01723	P48417	1877	0	Allene oxide synthase, chloroplastic OS=Linum usitatissimum GN=CYP74A PE=1 SV=1	PF00067	Cytochrome P450	GO:0055114	oxidation-reduction process	GO:0005506//GO:0020037//GO:0016705	iron ion binding//heme binding//oxidoreductase activity, acting on paired donors, with incorporation or reduction of molecular oxygen	--	--	KOG0158	Cytochrome P450 CYP3/CYP5/CYP6/CYP9 subfamilies
c39604_g1	45.9332	7.06883	2.7	3.1569e-07	1.8469e-05	774	587932401	EXC19459.1	827	1.73115e-103	Pyruvate decarboxylase isozyme 1 [Morus notabilis]	--	--	--	--	--	K01568	E4.1.1.1, pdc	pyruvate decarboxylase	http://www.genome.jp/dbget-bin/www_bget?ko:K01568	P51850	778	1.13877e-97	Pyruvate decarboxylase 1 OS=Pisum sativum GN=PDC1 PE=1 SV=1	PF02775//PF13292	Thiamine pyrophosphate enzyme, C-terminal TPP binding domain//1-deoxy-D-xylulose-5-phosphate synthase	GO:0006694//GO:0016114	steroid biosynthetic process//terpenoid biosynthetic process	GO:0003824//GO:0030976//GO:0008661	catalytic activity//thiamine pyrophosphate binding//1-deoxy-D-xylulose-5-phosphate synthase activity	--	--	KOG1184	Thiamine pyrophosphate-requiring enzyme
c39604_g2	70.604	10.8008	2.7086	2.1125e-10	1.8608e-08	1405	587932401	EXC19459.1	2120	0	Pyruvate decarboxylase isozyme 1 [Morus notabilis]	470115477	XM_004293878.1	557	0	PREDICTED: Fragaria vesca subsp. vesca pyruvate decarboxylase isozyme 1-like (LOC101314636), mRNA	K01568	E4.1.1.1, pdc	pyruvate decarboxylase	http://www.genome.jp/dbget-bin/www_bget?ko:K01568	P51850	1893	0	Pyruvate decarboxylase 1 OS=Pisum sativum GN=PDC1 PE=1 SV=1	PF00205//PF02776	Thiamine pyrophosphate enzyme, central domain//Thiamine pyrophosphate enzyme, N-terminal TPP binding domain	--	--	GO:0000287//GO:0030976	magnesium ion binding//thiamine pyrophosphate binding	--	--	KOG1184	Thiamine pyrophosphate-requiring enzyme
c39627_g1	4.0577	43.0277	-3.4065	7.0119e-11	6.467e-09	1557	587914752	EXC02518.1	1737	0	Purple acid phosphatase 17 [Morus notabilis]	224125889	XM_002329706.1	278	1.04149e-141	Populus trichocarpa predicted protein, mRNA	--	--	--	--	Q9SCX8	1190	7.01491e-159	Purple acid phosphatase 17 OS=Arabidopsis thaliana GN=PAP17 PE=2 SV=1	PF05093//PF00149	Cytokine-induced anti-apoptosis inhibitor 1, Fe-S biogenesis//Calcineurin-like phosphoesterase	GO:0016226//GO:0006915	iron-sulfur cluster assembly//apoptotic process	GO:0016787//GO:0051536	hydrolase activity//iron-sulfur cluster binding	GO:0005737	cytoplasm	--	--
c39664_g1	114.535	23.0066	2.3157	3.3543e-13	3.8671e-11	1541	587939145	EXC25817.1	1847	0	F-box/kelch-repeat protein [Morus notabilis]	--	--	--	--	--	--	--	--	--	Q9LMR5	959	6.9558e-124	F-box/kelch-repeat protein At1g15670 OS=Arabidopsis thaliana GN=At1g15670 PE=2 SV=1	PF07646//PF05995//PF00646//PF01344	Kelch motif//Cysteine dioxygenase type I//F-box domain//Kelch motif	GO:0046439//GO:0055114//GO:0019530//GO:0006534	L-cysteine metabolic process//oxidation-reduction process//taurine metabolic process//cysteine metabolic process	GO:0005515//GO:0017172//GO:0005506	protein binding//cysteine dioxygenase activity//iron ion binding	--	--	KOG4441	Proteins containing BTB/POZ and Kelch domains, involved in regulatory/signal transduction processes
c39676_g1	3436.77	971.24	1.8232	1.5576e-240	1.4653e-236	1127	587894262	EXB82790.1	1324	0	hypothetical protein L484_012102 [Morus notabilis]	224125457	XM_002329774.1	246	4.59493e-124	Populus trichocarpa predicted protein, mRNA	--	--	--	--	P24805	275	1.74556e-27	Stem-specific protein TSJT1 OS=Nicotiana tabacum GN=TSJT1 PE=2 SV=1	PF01017//PF13537	STAT protein, all-alpha domain//Glutamine amidotransferase domain	GO:0006355//GO:0007165//GO:0008152	regulation of transcription, DNA-templated//signal transduction//metabolic process	GO:0003700//GO:0004871	sequence-specific DNA binding transcription factor activity//signal transducer activity	GO:0005634//GO:0005667	nucleus//transcription factor complex	--	--
c39745_g1	20.1803	1.71233	3.5589	8.0344e-05	0.0028203	633	587866048	EXB55548.1	337	6.99345e-37	hypothetical protein L484_017421 [Morus notabilis]	--	--	--	--	--	--	--	--	--	--	--	--	--	--	--	--	--	--	--	--	--	--	--
c39754_g1	177.998	71.6103	1.3136	2.5848e-08	1.7775e-06	1206	587914132	EXC01916.1	1037	7.75777e-138	hypothetical protein L484_018828 [Morus notabilis]	--	--	--	--	--	--	--	--	--	Q9SJ52	234	4.06328e-21	Protein YLS9 OS=Arabidopsis thaliana GN=YLS9 PE=2 SV=1	PF06524	NOA36 protein	--	--	GO:0008270	zinc ion binding	GO:0005634	nucleus	--	--
c39756_g1	147.322	24.8946	2.5651	8.0308e-19	1.4813e-16	1151	587866880	EXB56318.1	1259	7.53781e-171	hypothetical protein L484_024860 [Morus notabilis]	--	--	--	--	--	--	--	--	--	P54797	379	1.03632e-40	Transport and Golgi organization 2 homolog OS=Mus musculus GN=Tango2 PE=2 SV=1	PF01097	Arthropod defensin	GO:0006952	defense response	--	--	--	--	--	--
c39796_g1	49.4499	13.0839	1.9182	3.4782e-05	0.0013421	1795	587917489	EXC05057.1	2217	0	U-box domain-containing protein 20 [Morus notabilis]	359473098	XM_003631201.1	116	1.36779e-51	PREDICTED: Vitis vinifera U-box domain-containing protein 21-like (LOC100852659), mRNA	--	--	--	--	Q5PNY6	873	6.59878e-109	U-box domain-containing protein 21 OS=Arabidopsis thaliana GN=PUB21 PE=2 SV=1	PF04564	U-box domain	GO:0016567	protein ubiquitination	GO:0004842	ubiquitin-protein transferase activity	GO:0000151	ubiquitin ligase complex	KOG4642	Chaperone-dependent E3 ubiquitin protein ligase (contains TPR repeats)
c39804_g1	393.056	132.727	1.5663	1.1896e-22	2.8259e-20	2027	587870241	EXB59531.1	1443	0	Transcription factor [Morus notabilis]	302398938	HM122625.1	231	1.8265e-115	Malus x domestica MYB domain class transcription factor (MYB33) mRNA, complete cds	K09422	MYBP	myb proto-oncogene protein, plant	http://www.genome.jp/dbget-bin/www_bget?ko:K09422	Q9FDW1	682	1.19465e-81	Transcription factor MYB44 OS=Arabidopsis thaliana GN=MYB44 PE=2 SV=1	PF00249	Myb-like DNA-binding domain	--	--	GO:0003682	chromatin binding	GO:0000785	chromatin	KOG0048	Transcription factor, Myb superfamily
c39806_g1	16.5554	43.778	-1.4029	2.6403e-05	0.0010454	1078	587944508	EXC30980.1	1226	1.59593e-166	hypothetical protein L484_021280 [Morus notabilis]	356567940	XM_003552125.1	326	1.48117e-168	PREDICTED: Glycine max expansin-A4-like (LOC100820154), mRNA	--	--	--	--	O48818	1080	5.52574e-146	Expansin-A4 OS=Arabidopsis thaliana GN=EXPA4 PE=1 SV=1	PF08496	Peptidase family S49 N-terminal	--	--	GO:0004252	serine-type endopeptidase activity	GO:0005886	plasma membrane	--	--
c39842_g1	76.5012	11.9863	2.6741	5.4044e-11	5.0639e-09	1641	587916535	EXC04188.1	2318	0	hypothetical protein L484_019396 [Morus notabilis]	357966934	JN831450.1	317	2.2961e-163	Ziziphus jujuba galactose oxidase mRNA, complete cds	--	--	--	--	I1S2N3	226	3.9287e-18	Galactose oxidase OS=Gibberella zeae (strain PH-1 / ATCC MYA-4620 / FGSC 9075 / NRRL 31084) GN=GAOA PE=3 SV=1	--	--	--	--	--	--	--	--	--	--
c39855_g2	1915.45	378.951	2.3376	1.6845e-197	6.603e-194	1296	587931005	EXC18104.1	1420	0	hypothetical protein L484_014504 [Morus notabilis]	--	--	--	--	--	--	--	--	--	--	--	--	--	--	--	--	--	--	--	--	--	--	--
c39855_g3	705.175	178.433	1.9826	5.0665e-58	3.5046e-55	1115	587854607	EXB44650.1	1329	0	hypothetical protein L484_010341 [Morus notabilis]	224029170	BT066764.1	66	5.23519e-24	Zea mays full-length cDNA clone ZM_BFb0064H04 mRNA, complete cds	--	--	--	--	--	--	--	--	PF00778	DIX domain	GO:0007275//GO:0007165	multicellular organismal development//signal transduction	GO:0004871	signal transducer activity	GO:0005622	intracellular	--	--
c39872_g1	21.4247	47.3304	-1.1435	0.00011727	0.0039456	1194	587867004	EXB56435.1	1144	9.31177e-154	hypothetical protein L484_009861 [Morus notabilis]	470123494	XM_004297713.1	231	1.06309e-115	PREDICTED: Fragaria vesca subsp. vesca uncharacterized LOC101297431 (LOC101297431), mRNA	--	--	--	--	--	--	--	--	--	--	--	--	--	--	--	--	--	--
c39881_g1	274.95	53.126	2.3717	1.8185e-30	6.1983e-28	2156	587935558	EXC22428.1	1296	1.32552e-169	Branched-chain-amino-acid aminotransferase 2 [Morus notabilis]	14280353	AY034379.1	104	7.72269e-45	Capsicum annuum branched-chain amino acid aminotransferase mRNA, complete cds	K00826	E2.6.1.42, ilvE	branched-chain amino acid aminotransferase	http://www.genome.jp/dbget-bin/www_bget?ko:K00826	Q9M439	841	2.63032e-103	Branched-chain-amino-acid aminotransferase 2, chloroplastic OS=Arabidopsis thaliana GN=BCAT2 PE=1 SV=1	PF01063	Aminotransferase class IV	GO:0008152	metabolic process	GO:0003824	catalytic activity	--	--	KOG0975	Branched chain aminotransferase BCAT1, pyridoxal phosphate enzymes type IV superfamily
c39904_g1	140.451	462.635	-1.7198	1.246e-53	7.8146e-51	1322	587922829	EXC10209.1	952	1.58933e-123	hypothetical protein L484_004387 [Morus notabilis]	470109162	XM_004290823.1	314	8.56214e-162	PREDICTED: Fragaria vesca subsp. vesca photosystem II 22 kDa protein, chloroplastic-like (LOC101306978), mRNA	K03542	psbS	photosystem II 22kDa protein	http://www.genome.jp/dbget-bin/www_bget?ko:K03542	Q02060	796	1.22196e-101	Photosystem II 22 kDa protein, chloroplastic OS=Spinacia oleracea GN=PSBS PE=1 SV=1	--	--	--	--	--	--	--	--	--	--
c39920_g1	629.323	66.8246	3.2353	4.4853e-98	6.0279e-95	1999	587930448	EXC17567.1	2575	0	Sugar transport protein 13 [Morus notabilis]	470121708	XM_004296855.1	505	0	PREDICTED: Fragaria vesca subsp. vesca sugar transport protein 13-like (LOC101303895), mRNA	--	--	--	--	Q94AZ2	2153	0	Sugar transport protein 13 OS=Arabidopsis thaliana GN=STP13 PE=1 SV=2	PF00083//PF07690	Sugar (and other) transporter//Major Facilitator Superfamily	GO:0055085	transmembrane transport	GO:0022857	transmembrane transporter activity	GO:0016021	integral component of membrane	KOG0254	Predicted transporter (major facilitator superfamily)
c39941_g1	111.722	273.006	-1.289	2.16e-23	5.3757e-21	1902	595823337	XP_007205053.1	2460	0	hypothetical protein PRUPE_ppa004306mg [Prunus persica] >gi|462400695|gb|EMJ06252.1| hypothetical protein PRUPE_ppa004306mg [Prunus persica]	359495797	XM_002262836.2	865	0	PREDICTED: Vitis vinifera serine hydroxymethyltransferase, mitochondrial-like (LOC100243424), mRNA	K00600	glyA, SHMT	glycine hydroxymethyltransferase	http://www.genome.jp/dbget-bin/www_bget?ko:K00600	P49357	2404	0	Serine hydroxymethyltransferase 1, mitochondrial OS=Flaveria pringlei PE=2 SV=1	PF01212//PF00464//PF00155	Beta-eliminating lyase//Serine hydroxymethyltransferase//Aminotransferase class I and II	GO:0006544//GO:0006563//GO:0006520//GO:0009058	glycine metabolic process//L-serine metabolic process//cellular amino acid metabolic process//biosynthetic process	GO:0004372//GO:0016829//GO:0030170	glycine hydroxymethyltransferase activity//lyase activity//pyridoxal phosphate binding	--	--	KOG2467	Glycine/serine hydroxymethyltransferase
c39943_g1	335.491	99.0075	1.7607	1.0417e-23	2.6202e-21	1788	587934925	EXC21824.1	2361	0	Tryptophan aminotransferase-related protein 4 [Morus notabilis]	224066604	XM_002302123.1	84	8.37513e-34	Populus trichocarpa predicted protein, mRNA	--	--	--	--	Q93Z38	1231	4.69211e-162	Tryptophan aminotransferase-related protein 4 OS=Arabidopsis thaliana GN=TAR4 PE=2 SV=2	PF04864//PF04863//PF00155	Allinase//Alliinase EGF-like domain//Aminotransferase class I and II	GO:0009058	biosynthetic process	GO:0016846//GO:0030170	carbon-sulfur lyase activity//pyridoxal phosphate binding	--	--	--	--
c39960_g1	19.477	68.6686	-1.8179	8.7678e-10	7.1974e-08	1296	587889184	EXB77863.1	849	1.72047e-108	Agamous-like MADS-box protein AGL8 [Morus notabilis]	--	--	--	--	--	K09264	K09264	MADS-box transcription factor, plant	http://www.genome.jp/dbget-bin/www_bget?ko:K09264	Q6R4S3	333	4.23619e-34	Transcription factor CAULIFLOWER OS=Brassica rapa subsp. rapa GN=CAL PE=2 SV=1	PF01486//PF00319	K-box region//SRF-type transcription factor (DNA-binding and dimerisation domain)	GO:0006355	regulation of transcription, DNA-templated	GO:0003677//GO:0046983//GO:0003700	DNA binding//protein dimerization activity//sequence-specific DNA binding transcription factor activity	GO:0005634//GO:0005667	nucleus//transcription factor complex	KOG0014	MADS box transcription factor
c39988_g1	94.2469	33.4562	1.4942	4.4186e-06	0.00020722	1812	587947090	EXC33398.1	1606	0	putative nitronate monooxygenase [Morus notabilis]	255569763	XM_002525800.1	380	0	Ricinus communis 2-nitropropane dioxygenase precursor, putative, mRNA	--	--	--	--	Q9I4V0	274	6.90359e-25	Nitronate monooxygenase OS=Pseudomonas aeruginosa (strain ATCC 15692 / PAO1 / 1C / PRS 101 / LMG 12228) GN=PA1024 PE=1 SV=1	PF00977//PF03060//PF01070//PF05690//PF00478//PF02662//PF01180	Histidine biosynthesis protein//Nitronate monooxygenase//FMN-dependent dehydrogenase//Thiazole biosynthesis protein ThiG//IMP dehydrogenase / GMP reductase domain//Methyl-viologen-reducing hydrogenase, delta subunit//Dihydroorotate dehydrogenase	GO:0055114//GO:0006206//GO:0006807//GO:0015948//GO:0006222//GO:0000105//GO:0009228	oxidation-reduction process//pyrimidine nucleobase metabolic process//nitrogen compound metabolic process//methanogenesis//UMP biosynthetic process//histidine biosynthetic process//thiamine biosynthetic process	GO:0004152//GO:0016491//GO:0003824//GO:0018580//GO:0036355	dihydroorotate dehydrogenase activity//oxidoreductase activity//catalytic activity//nitronate monooxygenase activity//2-iminoacetate synthase activity	--	--	--	--
c39991_g1	97.8718	15.7183	2.6385	1.9015e-13	2.236e-11	1839	587919858	EXC07312.1	1711	0	putative 1-acyl-sn-glycerol-3-phosphate acyltransferase 4 [Morus notabilis]	388522192	BT149364.1	249	1.63097e-125	Lotus japonicus clone JCVI-FLLj-23E4 unknown mRNA	K13513	LCLAT1, AGPAT8	lysocardiolipin and lysophospholipid acyltransferase	http://www.genome.jp/dbget-bin/www_bget?ko:K13513	Q8L4Y2	1306	2.3074e-174	Probable 1-acyl-sn-glycerol-3-phosphate acyltransferase 4 OS=Arabidopsis thaliana GN=LPAT4 PE=2 SV=1	PF02163//PF01553	Peptidase family M50//Acyltransferase	GO:0008152//GO:0006508	metabolic process//proteolysis	GO:0016746//GO:0004222	transferase activity, transferring acyl groups//metalloendopeptidase activity	--	--	KOG1505	Lysophosphatidic acid acyltransferase LPAAT and related acyltransferases
c39999_g1	73.9043	15.0158	2.2992	5.9817e-09	4.4309e-07	1663	587875544	EXB64653.1	1029	3.2483e-133	RING-H2 finger protein ATL3 [Morus notabilis]	--	--	--	--	--	--	--	--	--	P0C035	409	1.9357e-43	RING-H2 finger protein ATL60 OS=Arabidopsis thaliana GN=ATL60 PE=2 SV=1	PF00628//PF13639//PF12906//PF01424//PF12861//PF00097//PF12678//PF14634	PHD-finger//Ring finger domain//RING-variant domain//R3H domain//Anaphase-promoting complex subunit 11 RING-H2 finger//Zinc finger, C3HC4 type (RING finger)//RING-H2 zinc finger//zinc-RING finger domain	GO:0016567	protein ubiquitination	GO:0003676//GO:0005515//GO:0008270//GO:0046872//GO:0004842	nucleic acid binding//protein binding//zinc ion binding//metal ion binding//ubiquitin-protein transferase activity	GO:0005680	anaphase-promoting complex	KOG0800	FOG: Predicted E3 ubiquitin ligase
c40029_g1	86.2938	33.1489	1.3803	4.6752e-05	0.0017523	810	--	--	--	--	--	--	--	--	--	--	--	--	--	--	--	--	--	--	--	--	--	--	--	--	--	--	--	--
c40118_g1	316.88	138.04	1.1989	1.3523e-11	1.3534e-09	1653	587888960	EXB77646.1	1116	3.42428e-145	hypothetical protein L484_018162 [Morus notabilis]	--	--	--	--	--	--	--	--	--	P33050	129	2.94037e-07	Pollen-specific protein C13 OS=Zea mays GN=MGS1 PE=2 SV=1	--	--	--	--	--	--	--	--	--	--
c40130_g1	149.81	20.3284	2.8816	7.1282e-22	1.5595e-19	2447	587849275	EXB39508.1	968	1.00105e-121	hypothetical protein L484_011425 [Morus notabilis]	--	--	--	--	--	--	--	--	--	--	--	--	--	--	--	--	--	--	--	--	--	--	--
c40133_g2	27.376	60.107	-1.1346	1.5633e-05	0.00065596	1055	587905053	EXB93249.1	1424	0	putative ribose-5-phosphate isomerase [Morus notabilis]	356505936	XM_003521697.1	346	1.10405e-179	PREDICTED: Glycine max probable ribose-5-phosphate isomerase-like (LOC100792666), mRNA	K01807	rpiA	ribose 5-phosphate isomerase A	http://www.genome.jp/dbget-bin/www_bget?ko:K01807	Q9S726	1014	9.15344e-136	Probable ribose-5-phosphate isomerase 3, chloroplastic OS=Arabidopsis thaliana GN=RPI3 PE=1 SV=1	PF06026	Ribose 5-phosphate isomerase A (phosphoriboisomerase A)	GO:0006098//GO:0009052//GO:0015976	pentose-phosphate shunt//pentose-phosphate shunt, non-oxidative branch//carbon utilization	GO:0004751	ribose-5-phosphate isomerase activity	--	--	KOG3075	Ribose 5-phosphate isomerase
c40138_g1	70.0089	9.26412	2.9178	3.6099e-11	3.4724e-09	1404	587906281	EXB94361.1	718	1.10874e-87	hypothetical protein L484_005955 [Morus notabilis]	--	--	--	--	--	--	--	--	--	P22242	436	1.10743e-47	Desiccation-related protein PCC13-62 OS=Craterostigma plantagineum PE=2 SV=1	PF00837	Iodothyronine deiodinase	GO:0055114	oxidation-reduction process	GO:0004800	thyroxine 5'-deiodinase activity	--	--	--	--
c40162_g2	179.08	36.837	2.2814	2.1602e-19	4.2337e-17	1270	587946228	EXC32577.1	1890	0	Gibberellin 3-beta-dioxygenase 1 [Morus notabilis]	388522664	BT149600.1	72	2.76531e-27	Lotus japonicus clone JCVI-FLLj-17F21 unknown mRNA	K04124	E1.14.11.15	gibberellin 3-beta-dioxygenase	http://www.genome.jp/dbget-bin/www_bget?ko:K04124	O24648	846	4.81145e-108	Gibberellin 3-beta-dioxygenase 1 OS=Pisum sativum GN=LE PE=1 SV=1	PF02671//PF03171	Paired amphipathic helix repeat//2OG-Fe(II) oxygenase superfamily	GO:0006355//GO:0055114	regulation of transcription, DNA-templated//oxidation-reduction process	GO:0016706//GO:0016491	oxidoreductase activity, acting on paired donors, with incorporation or reduction of molecular oxygen, 2-oxoglutarate as one donor, and incorporation of one atom each of oxygen into both donors//oxidoreductase activity	GO:0005634	nucleus	KOG0143	Iron/ascorbate family oxidoreductases
c40165_g1	776.266	351.202	1.1442	7.1589e-24	1.8104e-21	1670	587876511	EXB65598.1	388	7.06773e-39	hypothetical protein L484_025864 [Morus notabilis]	255582906	XM_002532179.1	141	1.60924e-65	Ricinus communis conserved hypothetical protein, mRNA	--	--	--	--	--	--	--	--	PF11435	RNA binding protein She2p	--	--	GO:0003723	RNA binding	--	--	--	--
c40192_g1	234.643	27.5728	3.0892	5.91e-36	2.3558e-33	1829	587899490	EXB87889.1	1556	0	putative inactive poly [ADP-ribose] polymerase SRO5 [Morus notabilis]	--	--	--	--	--	--	--	--	--	Q9FJJ3	620	3.85277e-73	Probable inactive poly [ADP-ribose] polymerase SRO5 OS=Arabidopsis thaliana GN=SRO5 PE=1 SV=1	PF01299//PF00644	Lysosome-associated membrane glycoprotein (Lamp)//Poly(ADP-ribose) polymerase catalytic domain	--	--	GO:0003950	NAD+ ADP-ribosyltransferase activity	GO:0016020	membrane	--	--
c40199_g1	104.581	14.2694	2.8736	1.0787e-15	1.5375e-13	1558	587905994	EXB94100.1	2221	0	Protein kinase byr2 [Morus notabilis]	356541769	XM_003539298.1	103	1.99483e-44	PREDICTED: Glycine max protein kinase byr2-like (LOC100782609), mRNA	--	--	--	--	P28829	437	2.94359e-45	Protein kinase byr2 OS=Schizosaccharomyces pombe (strain 972 / ATCC 24843) GN=byr2 PE=1 SV=1	PF07714//PF00069//PF05294	Protein tyrosine kinase//Protein kinase domain//Scorpion short toxin	GO:0006468//GO:0009405	protein phosphorylation//pathogenesis	GO:0005524//GO:0004672	ATP binding//protein kinase activity	GO:0005576	extracellular region	KOG0198	MEKK and related serine/threonine protein kinases
c40219_g1	346.42	160.651	1.1086	7.9322e-11	7.2307e-09	1961	587922323	EXC09723.1	2575	0	Protein TRANSPARENT TESTA 12 [Morus notabilis]	470144788	XM_004307982.1	537	0	PREDICTED: Fragaria vesca subsp. vesca protein TRANSPARENT TESTA 12-like (LOC101301249), mRNA	--	--	--	--	Q9LYT3	936	1.61424e-116	Protein TRANSPARENT TESTA 12 OS=Arabidopsis thaliana GN=TT12 PE=2 SV=1	PF01554	MatE	GO:0015893//GO:0006855//GO:0055085//GO:0006810	drug transport//drug transmembrane transport//transmembrane transport//transport	GO:0015238//GO:0015297	drug transmembrane transporter activity//antiporter activity	GO:0016020	membrane	KOG1347	Uncharacterized membrane protein, predicted efflux pump
c40230_g1	90.7843	31.5244	1.526	4.3276e-06	0.00020356	1796	587913293	EXC01110.1	2520	0	IAA-amino acid hydrolase ILR1-like 6 [Morus notabilis]	115469645	NM_001064957.1	61	5.13568e-21	Oryza sativa Japonica Group Os06g0691400 (Os06g0691400) mRNA, complete cds	K14664	ILR1	IAA-amino acid hydrolase	http://www.genome.jp/dbget-bin/www_bget?ko:K14664	Q8VYX0	1562	0	IAA-amino acid hydrolase ILR1-like 6 OS=Arabidopsis thaliana GN=ILL6 PE=2 SV=2	PF01546//PF02508	Peptidase family M20/M25/M40//Rnf-Nqr subunit, membrane protein	GO:0008152	metabolic process	GO:0016787	hydrolase activity	GO:0016020	membrane	--	--
c40260_g1	45.5545	94.8365	-1.0578	2.0701e-07	1.2436e-05	2097	587905105	EXB93296.1	1671	0	Aldehyde dehydrogenase family 3 member F1 [Morus notabilis]	356541190	XM_003539016.1	205	5.36948e-101	PREDICTED: Glycine max aldehyde dehydrogenase family 3 member F1-like (LOC100784210), mRNA	K00128	E1.2.1.3	aldehyde dehydrogenase (NAD+)	http://www.genome.jp/dbget-bin/www_bget?ko:K00128	Q70DU8	801	7.7836e-124	Aldehyde dehydrogenase family 3 member H1 OS=Arabidopsis thaliana GN=ALDH3H1 PE=1 SV=2	PF00171	Aldehyde dehydrogenase family	GO:0008152//GO:0055114	metabolic process//oxidation-reduction process	GO:0016491	oxidoreductase activity	--	--	KOG2456	Aldehyde dehydrogenase
c40275_g1	645.391	302.555	1.093	2.3644e-18	4.181e-16	1325	587949148	EXC35350.1	744	1.14537e-93	Chaperone protein dnaJ 11 [Morus notabilis]	185081920	AP006113.2	82	7.97411e-33	Lotus japonicus genomic DNA, chromosome 4, clone: LjT45A24, TM0197, complete sequence	--	--	--	--	Q9FYB5	349	2.97245e-37	Chaperone protein dnaJ 11, chloroplastic OS=Arabidopsis thaliana GN=ATJ11 PE=1 SV=2	--	--	--	--	--	--	--	--	KOG0712	Molecular chaperone (DnaJ superfamily)
c40305_g1	46.9611	11.635	2.013	2.7468e-05	0.001083	876	587933620	EXC20583.1	1105	2.34356e-149	hypothetical protein L484_027138 [Morus notabilis]	--	--	--	--	--	--	--	--	--	Q9SJ52	202	2.44288e-17	Protein YLS9 OS=Arabidopsis thaliana GN=YLS9 PE=2 SV=1	PF00335	Tetraspanin family	--	--	--	--	GO:0016021	integral component of membrane	--	--
c40310_g1	59.0802	14.4011	2.0365	2.0665e-06	0.00010463	1253	587849451	EXB39678.1	1664	0	putative carboxylesterase 15 [Morus notabilis]	82697948	DQ279910.1	354	0	Malus pumila CXE carboxylesterase (CXE9) mRNA, complete cds	--	--	--	--	Q9FG13	751	1.95466e-94	Probable carboxylesterase 15 OS=Arabidopsis thaliana GN=CXE15 PE=2 SV=1	PF12740//PF00975//PF07859	Chlorophyllase enzyme//Thioesterase domain//alpha/beta hydrolase fold	GO:0009058//GO:0008152//GO:0015996//GO:0015994	biosynthetic process//metabolic process//chlorophyll catabolic process//chlorophyll metabolic process	GO:0047746//GO:0016788//GO:0016787	chlorophyllase activity//hydrolase activity, acting on ester bonds//hydrolase activity	--	--	KOG1515	Arylacetamide deacetylase
c40316_g1	1107.86	344.529	1.6851	4.8086e-69	4.039e-66	2354	587891556	EXB80175.1	2725	0	Plastidic [Morus notabilis]	21063924	AY098893.1	770	0	Citrus hybrid cultivar plastidic ATP/ADP transporter mRNA, partial cds; nuclear gene for plastid product	K03301	TC.AAA	ATP:ADP antiporter, AAA family	http://www.genome.jp/dbget-bin/www_bget?ko:K03301	Q39002	2309	0	ADP,ATP carrier protein 1, chloroplastic OS=Arabidopsis thaliana GN=AATP1 PE=1 SV=2	PF03219//PF03094	TLC ATP/ADP transporter//Mlo family	GO:0006952//GO:0006810	defense response//transport	GO:0005524//GO:0005471	ATP binding//ATP:ADP antiporter activity	GO:0016021	integral component of membrane	--	--
c40320_g1	66.5463	23.0066	1.5323	7.8421e-05	0.0027693	2632	587899839	EXB88219.1	2045	0	Serine/threonine-protein kinase HT1 [Morus notabilis]	470113432	XM_004292880.1	249	2.34566e-125	PREDICTED: Fragaria vesca subsp. vesca mechanosensitive ion channel protein 8-like (LOC101303395), mRNA	--	--	--	--	Q54H46	328	3.62341e-30	Probable serine/threonine-protein kinase drkA OS=Dictyostelium discoideum GN=drkA PE=3 SV=1	PF01842//PF05324//PF00069//PF07714	ACT domain//Sperm antigen HE2//Protein kinase domain//Protein tyrosine kinase	GO:0008152//GO:0006468	metabolic process//protein phosphorylation	GO:0005524//GO:0016597//GO:0004672	ATP binding//amino acid binding//protein kinase activity	GO:0005576	extracellular region	KOG0192	Tyrosine kinase specific for activated (GTP-bound) p21cdc42Hs
c40331_g1	210.73	102.476	1.0401	2.3154e-06	0.00011513	3004	587869800	EXB59102.1	2116	0	Tubby-like F-box protein 5 [Morus notabilis]	302399104	HM122708.1	513	0	Malus x domestica TLP domain class transcription factor (TLP7) mRNA, complete cds	--	--	--	--	Q6Z2G9	1399	0	Tubby-like F-box protein 5 OS=Oryza sativa subsp. japonica GN=TULP5 PE=2 SV=1	PF00646	F-box domain	--	--	GO:0005515	protein binding	--	--	KOG2502	Tub family proteins
c40345_g1	155.004	22.8749	2.7605	1.6424e-21	3.5437e-19	1672	587986927	EXC71323.1	2182	0	Putative UDP-glucose glucosyltransferase [Morus notabilis]	51705410	AY663785.1	90	3.61322e-37	Fragaria x ananassa UDP-glucose glucosyltransferase (GT2) mRNA, complete cds	--	--	--	--	Q2V6K1	1402	0	Putative UDP-glucose glucosyltransferase OS=Fragaria ananassa GN=GT5 PE=2 SV=1	PF03033//PF04101//PF00201	Glycosyltransferase family 28 N-terminal domain//Glycosyltransferase family 28 C-terminal domain//UDP-glucoronosyl and UDP-glucosyl transferase	GO:0030259//GO:0008152//GO:0005975	lipid glycosylation//metabolic process//carbohydrate metabolic process	GO:0016758//GO:0030246	transferase activity, transferring hexosyl groups//carbohydrate binding	--	--	KOG1192	UDP-glucuronosyl and UDP-glucosyl transferase
c40349_g1	348.043	110.906	1.6499	4.4768e-22	9.9329e-20	1215	585087490	AHJ25981.1	909	1.08539e-116	dehydration responsive element binding transcription factor [Morus notabilis] >gi|587905541|gb|EXB93691.1| Ethylene-responsive transcription factor [Morus notabilis]	292668932	GU732452.1	125	9.10831e-57	Malus x domestica AP2 domain class transcription factor (AP2D28) mRNA, complete cds	K09286	EREBP	EREBP-like factor	http://www.genome.jp/dbget-bin/www_bget?ko:K09286	O65665	452	4.84843e-51	Ethylene-responsive transcription factor ERF060 OS=Arabidopsis thaliana GN=ERF060 PE=2 SV=1	PF00847//PF11593	AP2 domain//Mediator complex subunit 3 fungal	GO:0006357//GO:0006355	regulation of transcription from RNA polymerase II promoter//regulation of transcription, DNA-templated	GO:0003700//GO:0001104	sequence-specific DNA binding transcription factor activity//RNA polymerase II transcription cofactor activity	GO:0005667//GO:0016592	transcription factor complex//mediator complex	--	--
c40364_g1	332.245	147.26	1.1739	1.2644e-11	1.2681e-09	1460	587886568	EXB75359.1	1444	0	hypothetical protein L484_012732 [Morus notabilis]	470127389	XM_004299604.1	177	1.36354e-85	PREDICTED: Fragaria vesca subsp. vesca uncharacterized LOC101296960 (LOC101296960), mRNA	--	--	--	--	--	--	--	--	PF03601	Conserved hypothetical protein 698	--	--	--	--	GO:0016021	integral component of membrane	--	--
c40416_g1	81.7492	27.5728	1.568	7.7939e-06	0.00034683	2419	587892254	EXB80841.1	2558	0	Cytochrome P450 71A1 [Morus notabilis]	449481343	XM_004156107.1	50	9.04876e-15	PREDICTED: Cucumis sativus cytochrome P450 84A1-like (LOC101203395), mRNA	--	--	--	--	H2DH18	1351	9.8982e-177	Cytochrome P450 CYP736A12 OS=Panax ginseng PE=2 SV=1	PF00067	Cytochrome P450	GO:0055114	oxidation-reduction process	GO:0020037//GO:0005506//GO:0016705	heme binding//iron ion binding//oxidoreductase activity, acting on paired donors, with incorporation or reduction of molecular oxygen	--	--	KOG0156	Cytochrome P450 CYP2 subfamily
c40432_g1	25.7529	54.1358	-1.0718	7.6252e-05	0.0027151	948	587878286	EXB67293.1	1054	5.72178e-142	hypothetical protein L484_025775 [Morus notabilis]	225442950	XM_002266546.1	250	2.29968e-126	PREDICTED: Vitis vinifera protein LURP-one-related 12-like (LOC100259317), mRNA	--	--	--	--	Q9LVZ8	720	9.08394e-93	Protein LURP-one-related 12 OS=Arabidopsis thaliana GN=At3g15810 PE=2 SV=1	--	--	--	--	--	--	--	--	--	--
c40454_g1	279.17	109.281	1.3531	6.9052e-13	7.7333e-11	1804	587871003	EXB60275.1	2441	0	6-phosphofructokinase 3 [Morus notabilis]	470109746	XR_184026.1	707	0	PREDICTED: Fragaria vesca subsp. vesca 6-phosphofructokinase 3-like (LOC101293744), misc_RNA	K00850	pfkA, PFK	6-phosphofructokinase 1	http://www.genome.jp/dbget-bin/www_bget?ko:K00850	Q94AA4	2045	0	ATP-dependent 6-phosphofructokinase 3 OS=Arabidopsis thaliana GN=PFK3 PE=1 SV=1	PF01513//PF00365	ATP-NAD kinase//Phosphofructokinase	GO:0006013//GO:0006012//GO:0008152//GO:0006741//GO:0006098//GO:0006769//GO:0006094//GO:0006096//GO:0046497//GO:0006000	mannose metabolic process//galactose metabolic process//metabolic process//NADP biosynthetic process//pentose-phosphate shunt//nicotinamide metabolic process//gluconeogenesis//glycolytic process//nicotinate nucleotide metabolic process//fructose metabolic process	GO:0003951//GO:0003872	NAD+ kinase activity//6-phosphofructokinase activity	GO:0005945	6-phosphofructokinase complex	KOG2440	Pyrophosphate-dependent phosphofructo-1-kinase
c40457_g2	441.153	185.37	1.2509	7.4081e-17	1.1538e-14	1998	587935557	EXC22427.1	1000	1.44542e-122	Branched-chain-amino-acid aminotransferase 2 [Morus notabilis]	224101936	XM_002334191.1	40	2.70127e-09	Populus trichocarpa predicted protein, mRNA	K00826	E2.6.1.42, ilvE	branched-chain amino acid aminotransferase	http://www.genome.jp/dbget-bin/www_bget?ko:K00826	Q9M439	807	6.03657e-99	Branched-chain-amino-acid aminotransferase 2, chloroplastic OS=Arabidopsis thaliana GN=BCAT2 PE=1 SV=1	PF01063	Aminotransferase class IV	GO:0008152	metabolic process	GO:0003824	catalytic activity	--	--	KOG0975	Branched chain aminotransferase BCAT1, pyridoxal phosphate enzymes type IV superfamily
c40457_g3	2067.64	618.413	1.7413	1.2074e-134	2.7043e-131	1869	587949079	EXC35281.1	650	2.54563e-78	hypothetical protein L484_026603 [Morus notabilis]	160955513	CU230625.1	99	4.01924e-42	Populus EST from mild drought-stressed leaves	--	--	--	--	Q38853	376	3.49899e-40	Rhodanese-like domain-containing protein 15, chloroplastic OS=Arabidopsis thaliana GN=STR15 PE=2 SV=1	--	--	--	--	--	--	--	--	--	--
c40483_g1	23.4806	53.0821	-1.1768	3.2857e-05	0.0012773	1521	587926421	EXC13662.1	1320	1.41003e-176	hypothetical protein L484_019623 [Morus notabilis]	470141789	XM_004306563.1	156	6.70955e-74	PREDICTED: Fragaria vesca subsp. vesca transcription factor bHLH57-like (LOC101294879), mRNA	--	--	--	--	O81037	479	6.61826e-53	Transcription factor bHLH70 OS=Arabidopsis thaliana GN=BHLH70 PE=2 SV=1	PF00010	Helix-loop-helix DNA-binding domain	--	--	GO:0046983	protein dimerization activity	--	--	--	--
c40486_g1	94.301	12.0741	2.9654	8.8403e-15	1.1519e-12	1515	587933557	EXC20520.1	2234	0	Putative glutamine amidotransferase-like protein [Morus notabilis]	225424068	XM_002279787.1	272	2.19226e-138	PREDICTED: Vitis vinifera putative glutamine amidotransferase-like protein RP404 (LOC100250861), mRNA	--	--	--	--	P49865	223	5.70859e-19	Protein NtpR OS=Enterococcus hirae (strain ATCC 9790 / DSM 20160 / JCM 8729 / LMG 6399 / NBRC 3181 / NCIMB 6459 / NCDO 1258) GN=ntpR PE=4 SV=2	PF07722	Peptidase C26	GO:0006541	glutamine metabolic process	GO:0016787	hydrolase activity	--	--	--	--
c40501_g1	45.1217	11.9424	1.9177	7.6983e-05	0.002737	1134	587838065	EXB28788.1	981	3.46259e-129	E3 ubiquitin-protein ligase ATL41 [Morus notabilis]	--	--	--	--	--	--	--	--	--	Q9SLC3	324	2.86522e-33	E3 ubiquitin-protein ligase ATL41 OS=Arabidopsis thaliana GN=ATL41 PE=1 SV=1	PF13639//PF00628//PF14634//PF12906//PF12861//PF00097//PF12678	Ring finger domain//PHD-finger//zinc-RING finger domain//RING-variant domain//Anaphase-promoting complex subunit 11 RING-H2 finger//Zinc finger, C3HC4 type (RING finger)//RING-H2 zinc finger	GO:0016567	protein ubiquitination	GO:0004842//GO:0046872//GO:0005515//GO:0008270	ubiquitin-protein transferase activity//metal ion binding//protein binding//zinc ion binding	GO:0005680	anaphase-promoting complex	KOG0800	FOG: Predicted E3 ubiquitin ligase
c40505_g2	308.061	118.941	1.373	1.9647e-14	2.5044e-12	1719	587928986	EXC16161.1	2478	0	UDP-glycosyltransferase 86A1 [Morus notabilis]	255565402	XM_002523646.1	48	8.2766e-14	Ricinus communis UDP-glucosyltransferase, putative, mRNA	--	--	--	--	Q9SJL0	1324	5.33496e-176	UDP-glycosyltransferase 86A1 OS=Arabidopsis thaliana GN=UGT86A1 PE=2 SV=1	PF00201	UDP-glucoronosyl and UDP-glucosyl transferase	GO:0008152	metabolic process	GO:0016758	transferase activity, transferring hexosyl groups	--	--	KOG1192	UDP-glucuronosyl and UDP-glucosyl transferase
c40541_g1	242.651	83.2454	1.5434	3.1472e-14	3.9371e-12	1050	587927571	EXC14782.1	1561	0	hypothetical protein L484_009436 [Morus notabilis]	526117915	NM_001281217.1	307	5.25822e-158	Vitis vinifera ripening-related protein-like (GRIP21), mRNA >gi|7406668|emb|AJ237988.1| Vitis vinifera mRNA for putative ripening-related protein (grip21 gene)	K07025	K07025	putative hydrolase of the HAD superfamily	http://www.genome.jp/dbget-bin/www_bget?ko:K07025	Q09893	197	2.32138e-16	Uncharacterized protein C24B11.05 OS=Schizosaccharomyces pombe (strain 972 / ATCC 24843) GN=SPAC24B11.05 PE=3 SV=1	PF12689	Acid Phosphatase	--	--	GO:0016791	phosphatase activity	--	--	KOG3109	Haloacid dehalogenase-like hydrolase
c40545_g1	37.1145	77.845	-1.0686	2.1931e-06	0.00010997	3393	587917107	EXC04704.1	3128	0	UDP-sugar pyrophospharylase [Morus notabilis]	359486488	XM_002272984.2	861	0	PREDICTED: Vitis vinifera uncharacterized LOC100241552 (LOC100241552), mRNA	--	--	--	--	Q9C5I1	128	8.37642e-06	UDP-sugar pyrophosphorylase OS=Arabidopsis thaliana GN=USP PE=1 SV=1	PF01704	UTP--glucose-1-phosphate uridylyltransferase	GO:0008152	metabolic process	GO:0016779	nucleotidyltransferase activity	--	--	--	--
c40576_g1	167.989	71.2152	1.2381	3.5412e-07	2.054e-05	1672	587906366	EXB94438.1	1681	0	BTB/POZ and TAZ domain-containing protein 1 [Morus notabilis]	255540422	XM_002511230.1	224	1.1687e-111	Ricinus communis protein binding protein, putative, mRNA	--	--	--	--	Q9FMK7	1015	1.33693e-131	BTB/POZ and TAZ domain-containing protein 1 OS=Arabidopsis thaliana GN=BT1 PE=1 SV=1	PF02135//PF00651//PF08142	TAZ zinc finger//BTB/POZ domain//AARP2CN (NUC121) domain	GO:0042967//GO:0042254//GO:0006355	acyl-carrier-protein biosynthetic process//ribosome biogenesis//regulation of transcription, DNA-templated	GO:0008270//GO:0005515//GO:0004402//GO:0003712	zinc ion binding//protein binding//histone acetyltransferase activity//transcription cofactor activity	GO:0000123//GO:0005667//GO:0005634	histone acetyltransferase complex//transcription factor complex//nucleus	KOG1778	CREB binding protein/P300 and related TAZ Zn-finger proteins
c40595_g1	108.909	21.6895	2.3281	1.0374e-12	1.1481e-10	2076	587919896	EXC07350.1	2604	0	Cytochrome P450 82A3 [Morus notabilis]	--	--	--	--	--	--	--	--	--	O49858	1399	0	Cytochrome P450 82A3 OS=Glycine max GN=CYP82A3 PE=2 SV=1	PF00067	Cytochrome P450	GO:0055114	oxidation-reduction process	GO:0016705//GO:0005506//GO:0020037	oxidoreductase activity, acting on paired donors, with incorporation or reduction of molecular oxygen//iron ion binding//heme binding	--	--	KOG0156	Cytochrome P450 CYP2 subfamily
c40595_g2	71.7943	7.11274	3.3354	5.598e-13	6.3449e-11	1694	587919895	EXC07349.1	2377	0	Cytochrome P450 82A3 [Morus notabilis]	--	--	--	--	--	--	--	--	--	O49858	1349	2.47155e-179	Cytochrome P450 82A3 OS=Glycine max GN=CYP82A3 PE=2 SV=1	PF00067//PF00087	Cytochrome P450//Snake toxin	GO:0055114	oxidation-reduction process	GO:0020037//GO:0005506//GO:0016705	heme binding//iron ion binding//oxidoreductase activity, acting on paired donors, with incorporation or reduction of molecular oxygen	GO:0005576	extracellular region	KOG0156	Cytochrome P450 CYP2 subfamily
c40611_g1	97.3308	37.7151	1.3678	1.8249e-05	0.00075436	965	587906518	EXB94583.1	1341	0	putative xyloglucan endotransglucosylase/hydrolase protein 23 [Morus notabilis] >gi|587906519|gb|EXB94584.1| putative xyloglucan endotransglucosylase/hydrolase protein 23 [Morus notabilis]	356562457	XM_003549440.1	302	2.89988e-155	PREDICTED: Glycine max probable xyloglucan endotransglucosylase/hydrolase protein 23-like (LOC100800547), mRNA	K08235	E2.4.1.207	xyloglucan:xyloglucosyl transferase	http://www.genome.jp/dbget-bin/www_bget?ko:K08235	Q38910	1092	5.32427e-148	Probable xyloglucan endotransglucosylase/hydrolase protein 23 OS=Arabidopsis thaliana GN=XTH23 PE=2 SV=1	PF00722//PF06955	Glycosyl hydrolases family 16//Xyloglucan endo-transglycosylase (XET) C-terminus	GO:0005975//GO:0006073	carbohydrate metabolic process//cellular glucan metabolic process	GO:0004553//GO:0016762	hydrolase activity, hydrolyzing O-glycosyl compounds//xyloglucan:xyloglucosyl transferase activity	GO:0005618//GO:0048046	cell wall//apoplast	--	--
c40614_g1	189.251	89.5239	1.08	3.0274e-06	0.00014695	2712	587938140	EXC24907.1	1711	0	Pheophorbide a oxygenase [Morus notabilis]	470116672	XM_004294454.1	424	0	PREDICTED: Fragaria vesca subsp. vesca pheophorbide a oxygenase, chloroplastic-like (LOC101295785), mRNA	K13071	PAO, ACD1	pheophorbide a oxygenase	http://www.genome.jp/dbget-bin/www_bget?ko:K13071	Q9FYC2	1375	2.17015e-178	Pheophorbide a oxygenase, chloroplastic OS=Arabidopsis thaliana GN=PAO PE=1 SV=1	PF00355//PF08417	Rieske [2Fe-2S] domain//Pheophorbide a oxygenase	GO:0055114	oxidation-reduction process	GO:0016491//GO:0010277//GO:0051537	oxidoreductase activity//chlorophyllide a oxygenase [overall] activity//2 iron, 2 sulfur cluster binding	--	--	--	--
c40625_g1	606.058	144.23	2.0711	1.4796e-53	9.1574e-51	1951	587868849	EXB58184.1	2386	0	hypothetical protein L484_026387 [Morus notabilis]	--	--	--	--	--	--	--	--	--	O04203	1305	6.46709e-173	Nematode resistance protein-like HSPRO2 OS=Arabidopsis thaliana GN=HSPRO2 PE=1 SV=1	--	--	--	--	--	--	--	--	--	--
c40635_g1	44.5806	92.5095	-1.0532	3.1439e-07	1.8462e-05	1026	587898947	EXB87364.1	990	4.63669e-132	hypothetical protein L484_016710 [Morus notabilis]	--	--	--	--	--	--	--	--	--	Q9C523	533	6.65938e-65	Dirigent protein 19 OS=Arabidopsis thaliana GN=DIR19 PE=2 SV=1	--	--	--	--	--	--	--	--	--	--
c40637_g1	159.116	20.1528	2.981	5.2981e-24	1.3544e-21	1655	587944205	EXC30687.1	1906	0	Auxin-induced protein 5NG4 [Morus notabilis]	255552450	XM_002517223.1	410	0	Ricinus communis Auxin-induced protein 5NG4, putative, mRNA	--	--	--	--	Q9FL41	1223	1.95232e-162	WAT1-related protein At5g07050 OS=Arabidopsis thaliana GN=At5g07050 PE=2 SV=1	PF00892	EamA-like transporter family	--	--	--	--	GO:0016020	membrane	--	--
c40658_g1	147.105	64.1903	1.1964	4.2694e-06	0.00020102	1532	587854644	EXB44684.1	1765	0	Myb-related protein 306 [Morus notabilis]	459585656	KC282466.1	253	8.08894e-128	Paeonia suffruticosa MYB1 protein mRNA, complete cds	K09422	MYBP	myb proto-oncogene protein, plant	http://www.genome.jp/dbget-bin/www_bget?ko:K09422	P81392	890	3.08164e-114	Myb-related protein 306 OS=Antirrhinum majus GN=MYB306 PE=2 SV=1	PF15291//PF00249	Dermcidin, antibiotic peptide//Myb-like DNA-binding domain	GO:0031640	killing of cells of other organism	GO:0003682//GO:0008233	chromatin binding//peptidase activity	GO:0005576//GO:0000785	extracellular region//chromatin	KOG0048	Transcription factor, Myb superfamily
c40678_g1	26.0234	62.2145	-1.2574	2.8043e-06	0.00013697	1984	587832975	EXB23806.1	2519	0	Cytochrome P450 71A1 [Morus notabilis]	470135805	XM_004303650.1	564	0	PREDICTED: Fragaria vesca subsp. vesca flavonoid 3'-monooxygenase-like (LOC101301702), mRNA	--	--	--	--	H2DH18	1044	1.28541e-132	Cytochrome P450 CYP736A12 OS=Panax ginseng PE=2 SV=1	PF04995//PF00067	Heme exporter protein D (CcmD)//Cytochrome P450	GO:0015886//GO:0017004//GO:0055114	heme transport//cytochrome complex assembly//oxidation-reduction process	GO:0020037//GO:0005506//GO:0016705	heme binding//iron ion binding//oxidoreductase activity, acting on paired donors, with incorporation or reduction of molecular oxygen	GO:0016021	integral component of membrane	KOG0156	Cytochrome P450 CYP2 subfamily
c40684_g1	23.8593	52.5991	-1.1405	5.0386e-05	0.001875	1462	659121456	XP_008460669.1	1391	0	PREDICTED: methionine aminopeptidase 1B, chloroplastic isoform X1 [Cucumis melo]	224099326	XM_002311403.1	377	0	Populus trichocarpa predicted protein, mRNA	K01265	E3.4.11.18, map	methionyl aminopeptidase	http://www.genome.jp/dbget-bin/www_bget?ko:K01265	Q9FV52	1274	1.2584e-171	Methionine aminopeptidase 1B, chloroplastic OS=Arabidopsis thaliana GN=MAP1B PE=2 SV=2	--	--	--	--	--	--	--	--	KOG2738	Putative methionine aminopeptidase
c40686_g1	3709.06	1620.96	1.1942	9.4106e-118	1.7025e-114	3036	587839611	EXB30265.1	2479	0	MATE efflux family protein 6 [Morus notabilis]	470127192	XM_004299512.1	478	0	PREDICTED: Fragaria vesca subsp. vesca MATE efflux family protein 6-like (LOC101291826), mRNA	K03327	TC.MATE, SLC47A, norM, mdtK, dinF	multidrug resistance protein, MATE family	http://www.genome.jp/dbget-bin/www_bget?ko:K03327	Q9SIA3	1026	2.33702e-126	MATE efflux family protein 6 OS=Arabidopsis thaliana GN=DTXL2 PE=3 SV=2	PF01554	MatE	GO:0006810//GO:0055085//GO:0006855//GO:0015893	transport//transmembrane transport//drug transmembrane transport//drug transport	GO:0015297//GO:0015238	antiporter activity//drug transmembrane transporter activity	GO:0016020	membrane	KOG1347	Uncharacterized membrane protein, predicted efflux pump
c40690_g1	91.0007	29.9437	1.6036	1.476e-06	7.7229e-05	1468	587930176	EXC17305.1	1083	2.69427e-143	CBS domain-containing protein CBSX1 [Morus notabilis]	--	--	--	--	--	--	--	--	--	O23193	689	1.46711e-85	CBS domain-containing protein CBSX1, chloroplastic OS=Arabidopsis thaliana GN=CBSX1 PE=1 SV=2	PF00571	CBS domain	--	--	GO:0030554	adenyl nucleotide binding	--	--	KOG1764	5'-AMP-activated protein kinase, gamma subunit
c40692_g1	156.898	50.7551	1.6282	1.4653e-10	1.3104e-08	1469	587929517	EXC16673.1	1034	8.02322e-136	hypothetical protein L484_007719 [Morus notabilis]	--	--	--	--	--	--	--	--	--	--	--	--	--	PF01397	Terpene synthase, N-terminal domain	GO:0008152	metabolic process	GO:0010333//GO:0016829	terpene synthase activity//lyase activity	--	--	--	--
c40700_g1	55.0766	110.291	-1.0018	6.2381e-08	4.0924e-06	1774	590709531	XP_007048579.1	1718	0	Uncharacterized protein isoform 1 [Theobroma cacao] >gi|590709534|ref|XP_007048580.1| Uncharacterized protein isoform 1 [Theobroma cacao] >gi|508700840|gb|EOX92736.1| Uncharacterized protein isoform 1 [Theobroma cacao] >gi|508700841|gb|EOX92737.1| Uncharacterized protein isoform 1 [Theobroma cacao]	255581808	XM_002531659.1	393	0	Ricinus communis conserved hypothetical protein, mRNA	--	--	--	--	--	--	--	--	--	--	--	--	--	--	--	--	--	--
c40703_g1	113.616	9.04459	3.651	2.9451e-21	6.2401e-19	2149	469608488	AGH61310.1	3241	0	indole-3-acetic acid amido synthetase [Morus alba var. multicaulis]	469608487	KC349982.1	1972	0	Morus alba var. multicaulis indole-3-acetic acid amido synthetase (GH3.6) mRNA, complete cds	K14487	GH3	auxin responsive GH3 gene family	http://www.genome.jp/dbget-bin/www_bget?ko:K14487	Q9LSQ4	2719	0	Indole-3-acetic acid-amido synthetase GH3.6 OS=Arabidopsis thaliana GN=GH3.6 PE=1 SV=1	--	--	--	--	--	--	--	--	--	--
c40733_g2	299.567	82.9819	1.852	4.1982e-23	1.0339e-20	2394	587874656	EXB63791.1	2328	0	hypothetical protein L484_021062 [Morus notabilis]	470129452	XM_004300585.1	226	1.30062e-112	PREDICTED: Fragaria vesca subsp. vesca uncharacterized LOC101306925 (LOC101306925), mRNA	--	--	--	--	--	--	--	--	PF06740//PF06268	Protein of unknown function (DUF1213)//Fascin domain	GO:0000226	microtubule cytoskeleton organization	GO:0051015//GO:0030674	actin filament binding//protein binding, bridging	--	--	--	--
c40776_g1	199.098	82.0599	1.2787	1.0028e-08	7.3244e-07	2536	587908215	EXB96177.1	2881	0	putative transporter MCH1 [Morus notabilis]	147771243	AM441782.2	144	5.28548e-67	Vitis vinifera contig VV78X202142.3, whole genome shotgun sequence	--	--	--	--	Q6CGU8	131	2.12439e-06	Probable transporter MCH1 OS=Yarrowia lipolytica (strain CLIB 122 / E 150) GN=MCH1 PE=3 SV=1	PF03379	CcmB protein	GO:0015886//GO:0017004	heme transport//cytochrome complex assembly	GO:0015232	heme transporter activity	GO:0016020	membrane	--	--
c40860_g1	71.8484	9.57146	2.9081	2.1924e-11	2.1529e-09	2364	587923343	EXC10693.1	2256	0	Abscisic acid 8'-hydroxylase 2 [Morus notabilis]	224104400	XM_002313389.1	506	0	Populus trichocarpa cytochrome P450 (CYP707A10), mRNA	K09843	E1.14.13.93	(+)-abscisic acid 8'-hydroxylase	http://www.genome.jp/dbget-bin/www_bget?ko:K09843	O81077	1658	0	Abscisic acid 8'-hydroxylase 2 OS=Arabidopsis thaliana GN=CYP707A2 PE=2 SV=1	PF00067	Cytochrome P450	GO:0055114	oxidation-reduction process	GO:0005506//GO:0020037//GO:0016705	iron ion binding//heme binding//oxidoreductase activity, acting on paired donors, with incorporation or reduction of molecular oxygen	--	--	KOG0157	Cytochrome P450 CYP4/CYP19/CYP26 subfamilies
c40876_g1	32.3534	72.0933	-1.1559	1.701e-06	8.8021e-05	2347	587921738	EXC09147.1	2929	0	hypothetical protein L484_005099 [Morus notabilis]	470123058	XM_004297506.1	556	0	PREDICTED: Fragaria vesca subsp. vesca protein HOTHEAD-like (LOC101305749), mRNA	K15403	ACE, HTH	fatty acid omega-hydroxy dehydrogenase	http://www.genome.jp/dbget-bin/www_bget?ko:K15403	Q9S746	2136	0	Protein HOTHEAD OS=Arabidopsis thaliana GN=HTH PE=1 SV=1	PF00732//PF05199//PF05834//PF01635//PF01266	GMC oxidoreductase//GMC oxidoreductase//Lycopene cyclase protein//Coronavirus M matrix/glycoprotein//FAD dependent oxidoreductase	GO:0019058//GO:0016117//GO:0055114	viral life cycle//carotenoid biosynthetic process//oxidation-reduction process	GO:0016491//GO:0016614//GO:0016705//GO:0050660	oxidoreductase activity//oxidoreductase activity, acting on CH-OH group of donors//oxidoreductase activity, acting on paired donors, with incorporation or reduction of molecular oxygen//flavin adenine dinucleotide binding	--	--	--	--
c40886_g1	156.627	74.4203	1.0736	2.4478e-05	0.00098156	1707	587891779	EXB80387.1	1746	0	hypothetical protein L484_010956 [Morus notabilis]	470128126	XM_004299955.1	540	0	PREDICTED: Fragaria vesca subsp. vesca uncharacterized LOC101306634 (LOC101306634), mRNA	--	--	--	--	--	--	--	--	--	--	--	--	--	--	--	--	--	--
c40906_g1	551.09	211.187	1.3838	6.0076e-25	1.6056e-22	1491	587917475	EXC05043.1	1194	3.06831e-158	putative xyloglucan endotransglucosylase/hydrolase protein 27 [Morus notabilis]	542132845	AB853239.1	117	3.14646e-52	Pyrus pyrifolia mRNA, microsatellite: TsuENH209	K08235	E2.4.1.207	xyloglucan:xyloglucosyl transferase	http://www.genome.jp/dbget-bin/www_bget?ko:K08235	Q38909	886	1.74034e-113	Probable xyloglucan endotransglucosylase/hydrolase protein 28 OS=Arabidopsis thaliana GN=XTH28 PE=2 SV=1	PF06955//PF00722//PF02100	Xyloglucan endo-transglycosylase (XET) C-terminus//Glycosyl hydrolases family 16//Ornithine decarboxylase antizyme	GO:0006073//GO:0019467//GO:0005975	cellular glucan metabolic process//ornithine catabolic process, by decarboxylation//carbohydrate metabolic process	GO:0004857//GO:0008073//GO:0004553//GO:0016762	enzyme inhibitor activity//ornithine decarboxylase inhibitor activity//hydrolase activity, hydrolyzing O-glycosyl compounds//xyloglucan:xyloglucosyl transferase activity	GO:0048046//GO:0005618	apoplast//cell wall	--	--
c40940_g1	208.458	42.852	2.2823	2.5179e-22	5.7491e-20	933	595792869	XP_007200183.1	742	1.49738e-94	hypothetical protein PRUPE_ppa016284mg [Prunus persica] >gi|462395583|gb|EMJ01382.1| hypothetical protein PRUPE_ppa016284mg [Prunus persica]	--	--	--	--	--	--	--	--	--	Q9FIC8	718	1.35963e-92	Germin-like protein subfamily 1 member 16 OS=Arabidopsis thaliana GN=At5g39130 PE=2 SV=1	PF12422//PF00190	Condensin II non structural maintenance of chromosomes subunit//Cupin	--	--	GO:0045735	nutrient reservoir activity	GO:0005634	nucleus	--	--
c40950_g1	81.9115	17.1672	2.2544	1.5661e-09	1.2402e-07	2055	587892132	EXB80723.1	2418	0	[Protein-PII] uridylyltransferase [Morus notabilis]	--	--	--	--	--	--	--	--	--	Q8RQD1	140	1.72455e-07	Bifunctional uridylyltransferase/uridylyl-removing enzyme OS=Azospirillum brasilense GN=glnD PE=1 SV=1	PF01842//PF02833	ACT domain//DHHA2 domain	GO:0008152	metabolic process	GO:0016462//GO:0016597	pyrophosphatase activity//amino acid binding	GO:0005737	cytoplasm	--	--
c40987_g1	194.154	38.7745	2.324	2.055e-21	4.3739e-19	1309	587873948	EXB63111.1	714	1.46315e-89	hypothetical protein L484_001729 [Morus notabilis]	--	--	--	--	--	--	--	--	--	--	--	--	--	--	--	--	--	--	--	--	--	--	--
c40992_g1	623.966	286.441	1.1232	8.5495e-19	1.5709e-16	2125	587898667	EXB87094.1	2572	0	Glutathione reductase [Morus notabilis]	470121123	XM_004296583.1	762	0	PREDICTED: Fragaria vesca subsp. vesca glutathione reductase, cytosolic-like (LOC101315038), mRNA	K00383	GSR, gor	glutathione reductase (NADPH)	http://www.genome.jp/dbget-bin/www_bget?ko:K00383	Q43621	2251	0	Glutathione reductase, cytosolic OS=Pisum sativum PE=2 SV=1	PF00070//PF01266//PF01134//PF07992//PF01593//PF02852	Pyridine nucleotide-disulphide oxidoreductase//FAD dependent oxidoreductase//Glucose inhibited division protein A//Pyridine nucleotide-disulphide oxidoreductase//Flavin containing amine oxidoreductase//Pyridine nucleotide-disulphide oxidoreductase, dimerisation domain	GO:0055114//GO:0008033//GO:0045454	oxidation-reduction process//tRNA processing//cell redox homeostasis	GO:0050660//GO:0016491	flavin adenine dinucleotide binding//oxidoreductase activity	--	--	KOG0405	Pyridine nucleotide-disulphide oxidoreductase
c41000_g2	1.62308	25.2019	-3.9567	1.793e-07	1.0925e-05	2127	587878304	EXB67311.1	819	9.15146e-121	Cysteine-rich receptor-like protein kinase 25 [Morus notabilis]	224091828	XM_002334894.1	81	4.64967e-32	Populus trichocarpa predicted protein, mRNA	--	--	--	--	Q9ZP16	313	4.93888e-45	Cysteine-rich receptor-like protein kinase 11 OS=Arabidopsis thaliana GN=CRK11 PE=2 SV=2	PF07714//PF00069	Protein tyrosine kinase//Protein kinase domain	GO:0006468	protein phosphorylation	GO:0005524//GO:0004672	ATP binding//protein kinase activity	--	--	--	--
c41029_g1	23.697	56.9897	-1.266	6.7174e-06	0.00030149	2379	587908207	EXB96169.1	1685	0	hypothetical protein L484_017017 [Morus notabilis]	--	--	--	--	--	--	--	--	--	--	--	--	--	PF00632	HECT-domain (ubiquitin-transferase)	GO:0016567	protein ubiquitination	GO:0004842	ubiquitin-protein transferase activity	--	--	--	--
c41042_g1	24.238	76.7034	-1.662	7.5581e-10	6.2261e-08	2498	587846859	EXB37299.1	3166	0	Heat shock protein 83 [Morus notabilis]	225426163	XM_002278858.1	1145	0	PREDICTED: Vitis vinifera heat shock protein 83-like, transcript variant 1 (LOC100265661), mRNA	K04079	htpG, HSP90A	molecular chaperone HtpG	http://www.genome.jp/dbget-bin/www_bget?ko:K04079	P51819	3031	0	Heat shock protein 83 OS=Ipomoea nil GN=HSP83A PE=2 SV=1	PF00183//PF02518	Hsp90 protein//Histidine kinase-, DNA gyrase B-, and HSP90-like ATPase	GO:0006457//GO:0006950	protein folding//response to stress	GO:0005524//GO:0051082	ATP binding//unfolded protein binding	--	--	KOG0019	Molecular chaperone (HSP90 family)
c41054_g2	366.925	121.399	1.5957	6.2643e-22	1.3834e-19	2747	587926426	EXC13667.1	1262	3.22271e-164	hypothetical protein L484_019628 [Morus notabilis]	349704787	FQ383747.1	167	9.38925e-80	Vitis vinifera clone SS0ABG18YB12	--	--	--	--	Q55720	290	1.40556e-28	Ycf49-like protein OS=Synechocystis sp. (strain PCC 6803 / Kazusa) GN=sll0608 PE=3 SV=1	PF00847	AP2 domain	GO:0006355	regulation of transcription, DNA-templated	GO:0003700	sequence-specific DNA binding transcription factor activity	GO:0005667	transcription factor complex	--	--
c41069_g1	659.404	305.101	1.1119	2.2478e-19	4.369e-17	1895	587899792	EXB88181.1	996	4.99033e-126	GDSL esterase/lipase 1 [Morus notabilis]	--	--	--	--	--	--	--	--	--	Q9FLN0	519	1.31273e-57	GDSL esterase/lipase 1 OS=Arabidopsis thaliana GN=GLIP1 PE=1 SV=1	PF00657	GDSL-like Lipase/Acylhydrolase	GO:0006629	lipid metabolic process	GO:0016788	hydrolase activity, acting on ester bonds	--	--	--	--
c41081_g1	70.3876	10.9764	2.6809	2.9383e-10	2.5547e-08	2475	587842670	EXB33250.1	3101	0	Boron transporter 4 [Morus notabilis]	470134180	XM_004302886.1	653	0	PREDICTED: Fragaria vesca subsp. vesca boron transporter 4-like (LOC101302176), mRNA	--	--	--	--	Q9XI23	2345	0	Boron transporter 4 OS=Arabidopsis thaliana GN=BOR4 PE=2 SV=1	PF00955//PF01053	HCO3- transporter family//Cys/Met metabolism PLP-dependent enzyme	GO:0006820	anion transport	GO:0030170	pyridoxal phosphate binding	GO:0016021	integral component of membrane	KOG1172	Na+-independent Cl/HCO3 exchanger AE1 and related transporters (SLC4 family)
c41105_g1	160.469	15.5866	3.3639	2.6173e-27	7.5995e-25	1871	587876228	EXB65320.1	1534	0	hypothetical protein L484_025399 [Morus notabilis]	--	--	--	--	--	--	--	--	--	Q5S4V7	497	1.81946e-54	F-box protein At2g39490 OS=Arabidopsis thaliana GN=At2g39490 PE=2 SV=1	PF11808//PF00646	Domain of unknown function (DUF3329)//F-box domain	GO:0016310	phosphorylation	GO:0005515//GO:0004673	protein binding//protein histidine kinase activity	GO:0009365	protein histidine kinase complex	--	--
c41128_g1	170.261	67.6149	1.3323	3.3388e-08	2.2662e-06	1977	694313895	XP_009368715.1	1354	2.59712e-178	PREDICTED: crt homolog 1-like isoform X1 [Pyrus x bretschneideri]	224103962	XM_002313227.1	414	0	Populus trichocarpa predicted protein, mRNA	--	--	--	--	Q9GSB0	212	2.00062e-16	Crt homolog 1 OS=Dictyostelium discoideum GN=crtp1 PE=2 SV=1	PF08449//PF06027	UAA transporter family//Eukaryotic protein of unknown function (DUF914)	GO:0006810//GO:0055085	transport//transmembrane transport	--	--	GO:0016021	integral component of membrane	--	--
c41166_g1	137.475	41.93	1.7131	3.501e-10	2.9941e-08	1761	587846891	EXB37331.1	2237	0	BTB/POZ domain-containing protein [Morus notabilis]	--	--	--	--	--	--	--	--	--	Q9FN67	1473	0	BTB/POZ domain-containing protein At5g41330 OS=Arabidopsis thaliana GN=At5g41330 PE=2 SV=1	PF02214	BTB/POZ domain	GO:0051260	protein homooligomerization	--	--	--	--	KOG2714	SETA binding protein SB1 and related proteins, contain BTB/POZ domain
c41179_g1	171.776	23.4018	2.8758	8.6514e-25	2.2862e-22	677	587846785	EXB37238.1	274	2.10753e-27	hypothetical protein L484_020297 [Morus notabilis]	--	--	--	--	--	--	--	--	--	--	--	--	--	--	--	--	--	--	--	--	--	--	--
c41179_g4	366.925	132.595	1.4685	5.0317e-19	9.4294e-17	1591	587848148	EXB38436.1	1795	0	Glucan endo-1,3-beta-glucosidase 14 [Morus notabilis]	--	--	--	--	--	--	--	--	--	Q9ZQG9	1363	0	Glucan endo-1,3-beta-glucosidase 14 OS=Arabidopsis thaliana GN=At2g27500 PE=1 SV=2	PF09338//PF00332	Glycine/sarcosine/betaine reductase component B subunits//Glycosyl hydrolases family 17	GO:0055114//GO:0005975	oxidation-reduction process//carbohydrate metabolic process	GO:0004553//GO:0050485	hydrolase activity, hydrolyzing O-glycosyl compounds//oxidoreductase activity, acting on X-H and Y-H to form an X-Y bond, with a disulfide as acceptor	--	--	--	--
c41183_g1	123.462	275.509	-1.158	7.4428e-21	1.5355e-18	1113	587938146	EXC24913.1	871	1.95015e-112	sodC protein [Morus notabilis]	470102208	XM_004287502.1	310	1.20026e-159	PREDICTED: Fragaria vesca subsp. vesca superoxide dismutase [Cu-Zn], chloroplastic-like (LOC101294587), mRNA	K04565	SOD1	superoxide dismutase, Cu-Zn family	http://www.genome.jp/dbget-bin/www_bget?ko:K04565	O78310	684	1.25241e-86	Superoxide dismutase [Cu-Zn] 2, chloroplastic OS=Arabidopsis thaliana GN=CSD2 PE=1 SV=2	PF00080	Copper/zinc superoxide dismutase (SODC)	GO:0055114//GO:0006801	oxidation-reduction process//superoxide metabolic process	GO:0046872	metal ion binding	--	--	KOG0441	Cu2+/Zn2+ superoxide dismutase SOD1
c41185_g1	112.966	35.0807	1.6871	1.9945e-08	1.3919e-06	1436	587848572	EXB38831.1	1351	0	Cytidine deaminase [Morus notabilis]	470102192	XM_004287494.1	198	2.84092e-97	PREDICTED: Fragaria vesca subsp. vesca cytidine deaminase-like (LOC101292246), mRNA	K01489	cdd, CDA	cytidine deaminase	http://www.genome.jp/dbget-bin/www_bget?ko:K01489	O65896	930	7.17032e-121	Cytidine deaminase 1 OS=Arabidopsis thaliana GN=CDA1 PE=1 SV=1	PF08211//PF00383	Cytidine and deoxycytidylate deaminase zinc-binding region//Cytidine and deoxycytidylate deaminase zinc-binding region	GO:0009972//GO:0046087//GO:0006206//GO:0006807	cytidine deamination//cytidine metabolic process//pyrimidine nucleobase metabolic process//nitrogen compound metabolic process	GO:0004126//GO:0008270//GO:0016787	cytidine deaminase activity//zinc ion binding//hydrolase activity	--	--	KOG0833	Cytidine deaminase
c41186_g1	199.531	78.5035	1.3458	1.5549e-09	1.2334e-07	1778	587841358	EXB31965.1	1853	0	hypothetical protein L484_013597 [Morus notabilis]	--	--	--	--	--	K15015	SLC32A, VGAT	solute carrier family 32 (vesicular inhibitory amino acid transporter)	http://www.genome.jp/dbget-bin/www_bget?ko:K15015	P47082	272	1.10925e-23	Vacuolar amino acid transporter 1 OS=Saccharomyces cerevisiae (strain ATCC 204508 / S288c) GN=AVT1 PE=1 SV=1	--	--	--	--	--	--	--	--	KOG1303	Amino acid transporters
c41220_g2	102.416	29.0656	1.8171	1.225e-08	8.865e-07	482	587848951	EXB39195.1	175	5.64183e-12	Multisubstrate pseudouridine synthase 7 [Morus notabilis]	--	--	--	--	--	--	--	--	--	--	--	--	--	--	--	--	--	--	--	--	--	--	--
c41290_g1	242.11	69.8541	1.7932	4.6677e-18	8.0718e-16	1840	694322073	XP_009352178.1	725	1.64908e-84	PREDICTED: sugar transporter ERD6-like 16 [Pyrus x bretschneideri]	502151197	XM_004508267.1	121	2.33074e-54	PREDICTED: Cicer arietinum sugar transporter ERD6-like 16-like (LOC101510416), mRNA	K08145	SLC2A8, GLUT8	MFS transporter, SP family, solute carrier family 2 (facilitated glucose transporter), member 8	http://www.genome.jp/dbget-bin/www_bget?ko:K08145	Q8LBI9	632	9.31552e-73	Sugar transporter ERD6-like 16 OS=Arabidopsis thaliana GN=At5g18840 PE=2 SV=2	PF07690//PF00083	Major Facilitator Superfamily//Sugar (and other) transporter	GO:0055085	transmembrane transport	GO:0022857	transmembrane transporter activity	GO:0016021	integral component of membrane	KOG0254	Predicted transporter (major facilitator superfamily)
c41359_g1	40.0901	93.6949	-1.2247	1.5499e-08	1.0996e-06	1301	587866830	EXB56268.1	1247	7.83416e-168	PsbP domain-containing protein 3 [Morus notabilis]	470131466	XM_004301567.1	76	1.694e-29	PREDICTED: Fragaria vesca subsp. vesca psbP domain-containing protein 3, chloroplastic-like (LOC101302662), mRNA	--	--	--	--	Q9S720	605	1.53454e-73	PsbP domain-containing protein 3, chloroplastic OS=Arabidopsis thaliana GN=PPD3 PE=1 SV=2	PF01789//PF03059	PsbP//Nicotianamine synthase protein	GO:0030418//GO:0015979	nicotianamine biosynthetic process//photosynthesis	GO:0030410//GO:0005509	nicotianamine synthase activity//calcium ion binding	GO:0019898//GO:0009523//GO:0009654	extrinsic component of membrane//photosystem II//photosystem II oxygen evolving complex	--	--
c41362_g1	115.888	32.4025	1.8386	9.394e-10	7.673e-08	1067	587849128	EXB39368.1	972	1.43537e-127	hypothetical protein L484_025063 [Morus notabilis]	--	--	--	--	--	--	--	--	--	Q8GXU9	202	5.79656e-17	Protein FANTASTIC FOUR 2 OS=Arabidopsis thaliana GN=FAF2 PE=2 SV=1	PF03896	Translocon-associated protein (TRAP), alpha subunit	--	--	--	--	GO:0005783	endoplasmic reticulum	--	--
c41363_g1	162.092	45.4864	1.8333	5.2008e-13	5.9232e-11	1494	587909232	EXB97150.1	1503	0	hypothetical protein L484_008640 [Morus notabilis]	--	--	--	--	--	--	--	--	--	Q9M886	752	1.77935e-94	LOB domain-containing protein 41 OS=Arabidopsis thaliana GN=LBD41 PE=2 SV=1	--	--	--	--	--	--	--	--	--	--
c41406_g1	2250.4	1038.9	1.1151	1.5671e-62	1.17e-59	6442	587915384	EXC03129.1	2728	0	Inactive beta-amylase 9 [Morus notabilis]	170522360	EU431224.1	1677	0	Carica papaya mitochondrion, complete genome	--	--	--	--	Q8VYW2	1497	0	Inactive beta-amylase 9 OS=Arabidopsis thaliana GN=BAM9 PE=2 SV=1	PF01301//PF01373	Glycosyl hydrolases family 35//Glycosyl hydrolase family 14	GO:0005985//GO:0000272//GO:0005975//GO:0005982	sucrose metabolic process//polysaccharide catabolic process//carbohydrate metabolic process//starch metabolic process	GO:0016161//GO:0004553	beta-amylase activity//hydrolase activity, hydrolyzing O-glycosyl compounds	--	--	--	--
c41416_g1	22.3985	2.80997	2.9948	0.00014419	0.0047428	4754	587861048	EXB50912.1	1796	0	Putative beta-glucosidase 41 [Morus notabilis]	359493741	XM_002280287.2	368	0	PREDICTED: Vitis vinifera putative beta-glucosidase 41-like (LOC100260663), mRNA	K01188	E3.2.1.21	beta-glucosidase	http://www.genome.jp/dbget-bin/www_bget?ko:K01188	Q9FIU7	1463	0	Putative beta-glucosidase 41 OS=Arabidopsis thaliana GN=BGLU41 PE=3 SV=2	PF03117//PF00232//PF00150	UL49 family//Glycosyl hydrolase family 1//Cellulase (glycosyl hydrolase family 5)	GO:0005975//GO:0016032	carbohydrate metabolic process//viral process	GO:0004553	hydrolase activity, hydrolyzing O-glycosyl compounds	GO:0019033	viral tegument	--	--
c41433_g1	41.605	95.1877	-1.194	2.0042e-08	1.3966e-06	1277	587889580	EXB78247.1	1463	0	putative xyloglucan endotransglucosylase/hydrolase protein 6 [Morus notabilis]	470103743	XM_004288242.1	327	4.90318e-169	PREDICTED: Fragaria vesca subsp. vesca probable xyloglucan endotransglucosylase/hydrolase protein 6-like (LOC101299522), mRNA	K08235	E2.4.1.207	xyloglucan:xyloglucosyl transferase	http://www.genome.jp/dbget-bin/www_bget?ko:K08235	Q8LF99	1225	2.07258e-166	Probable xyloglucan endotransglucosylase/hydrolase protein 6 OS=Arabidopsis thaliana GN=XTH6 PE=2 SV=2	PF00722//PF06955	Glycosyl hydrolases family 16//Xyloglucan endo-transglycosylase (XET) C-terminus	GO:0005975//GO:0006073	carbohydrate metabolic process//cellular glucan metabolic process	GO:0004553//GO:0016762	hydrolase activity, hydrolyzing O-glycosyl compounds//xyloglucan:xyloglucosyl transferase activity	GO:0005618//GO:0048046	cell wall//apoplast	--	--
c41449_g1	245.248	14.7084	4.0595	1.0464e-47	5.6572e-45	1294	587892516	EXB81094.1	1799	0	hypothetical protein L484_014026 [Morus notabilis]	--	--	--	--	--	--	--	--	--	Q9XGY6	758	5.46712e-95	Long-chain-alcohol O-fatty-acyltransferase OS=Simmondsia chinensis PE=1 SV=1	--	--	--	--	--	--	--	--	--	--
c41458_g1	430.116	177.994	1.2729	5.1216e-17	8.1663e-15	2132	596136039	XP_007222331.1	744	4.51366e-153	hypothetical protein PRUPE_ppa005996mg [Prunus persica] >gi|462419267|gb|EMJ23530.1| hypothetical protein PRUPE_ppa005996mg [Prunus persica]	359473228	XM_002266991.2	240	1.90917e-120	PREDICTED: Vitis vinifera pantothenate kinase 2-like (LOC100258468), mRNA	K09680	coaW	type II pantothenate kinase	http://www.genome.jp/dbget-bin/www_bget?ko:K09680	Q0J035	623	8.81505e-133	Pantothenate kinase 2 OS=Oryza sativa subsp. japonica GN=Os09g0533100 PE=2 SV=2	PF03630//PF05064	Fumble//Nsp1-like C-terminal region	GO:0015940//GO:0015937	pantothenate biosynthetic process//coenzyme A biosynthetic process	GO:0005524//GO:0004594//GO:0017056	ATP binding//pantothenate kinase activity//structural constituent of nuclear pore	GO:0005643	nuclear pore	KOG2201	Pantothenate kinase PanK and related proteins
c41462_g1	174.752	50.0526	1.8038	1.415e-13	1.6681e-11	1408	587894996	EXB83505.1	1602	0	Bark storage protein A [Morus notabilis]	225445181	XM_002280709.1	246	5.77624e-124	PREDICTED: Vitis vinifera bark storage protein A-like (LOC100247563), mRNA	--	--	--	--	Q07469	352	6.09276e-36	Bark storage protein A OS=Populus deltoides GN=BSPA PE=2 SV=1	PF01048	Phosphorylase superfamily	GO:0009116	nucleoside metabolic process	GO:0003824	catalytic activity	--	--	--	--
c41470_g1	118.16	24.2799	2.2829	2.5167e-13	2.9302e-11	2278	587898315	EXB86757.1	1711	0	ALA-interacting subunit 3 [Morus notabilis]	449445934	XM_004140679.1	269	1.54413e-136	PREDICTED: Cucumis sativus ALA-interacting subunit 5-like (LOC101204455), mRNA	--	--	--	--	Q9SLK2	1175	3.29357e-153	ALA-interacting subunit 3 OS=Arabidopsis thaliana GN=ALIS3 PE=1 SV=1	PF03381//PF02421//PF05241	LEM3 (ligand-effect modulator 3) family / CDC50 family//Ferrous iron transport protein B//Emopamil binding protein	GO:0016125//GO:0006694//GO:0015684	sterol metabolic process//steroid biosynthetic process//ferrous iron transport	GO:0015093//GO:0047750//GO:0005525	ferrous iron transmembrane transporter activity//cholestenol delta-isomerase activity//GTP binding	GO:0016020//GO:0016021//GO:0005783	membrane//integral component of membrane//endoplasmic reticulum	KOG2952	Cell cycle control protein
c41475_g1	237.024	5.83947	5.3431	1.326e-52	7.9961e-50	2284	587916534	EXC04187.1	2740	0	hypothetical protein L484_019394 [Morus notabilis]	--	--	--	--	--	--	--	--	--	I1S2N3	198	2.06567e-14	Galactose oxidase OS=Gibberella zeae (strain PH-1 / ATCC MYA-4620 / FGSC 9075 / NRRL 31084) GN=GAOA PE=3 SV=1	PF02297//PF05788//PF08140	Cytochrome oxidase c subunit VIb//Orbivirus RNA-dependent RNA polymerase (VP1)//Crustacean cuticle protein repeat	GO:0006123//GO:0015992//GO:0006144//GO:0006351	mitochondrial electron transport, cytochrome c to oxygen//proton transport//purine nucleobase metabolic process//transcription, DNA-templated	GO:0042302//GO:0003968//GO:0003723//GO:0004129	structural constituent of cuticle//RNA-directed RNA polymerase activity//RNA binding//cytochrome-c oxidase activity	GO:0005739//GO:0045277//GO:0031379	mitochondrion//respiratory chain complex IV//RNA-directed RNA polymerase complex	--	--
c41485_g2	361.622	140.806	1.3608	2.0471e-16	3.0555e-14	2175	658002257	XP_008393610.1	1937	0	PREDICTED: uncharacterized protein LOC103455802 [Malus domestica]	343887266	AB573149.1	391	0	Citrus unshiu genomic DNA, polyembryony locus, cultivar: Miyagawa wase	--	--	--	--	Q17QR8	235	9.12425e-20	Putative nuclease HARBI1 OS=Bos taurus GN=HARBI1 PE=2 SV=1	PF04827	Plant transposon protein	--	--	GO:0016788	hydrolase activity, acting on ester bonds	--	--	--	--
c41527_g1	338.358	162.539	1.0578	1.058e-09	8.58e-08	2278	587891308	EXB79941.1	2708	0	putative chlorophyll(ide) b reductase NYC1 [Morus notabilis]	470101902	XM_004287358.1	598	0	PREDICTED: Fragaria vesca subsp. vesca probable chlorophyll(ide) b reductase NYC1, chloroplastic-like (LOC101298057), mRNA	K13606	NOL, NYC1	chlorophyll(ide) b reductase	http://www.genome.jp/dbget-bin/www_bget?ko:K13606	Q5N800	1868	0	Probable chlorophyll(ide) b reductase NYC1, chloroplastic OS=Oryza sativa subsp. japonica GN=NYC1 PE=1 SV=1	PF00106	short chain dehydrogenase	GO:0008152	metabolic process	GO:0016491	oxidoreductase activity	--	--	KOG0725	Reductases with broad range of substrate specificities
c41531_g1	194.445	69.0638	1.4934	4.3777e-11	4.1683e-09	2079	587907444	EXB95450.1	2005	0	hypothetical protein L484_002280 [Morus notabilis]	470134412	XM_004302999.1	206	1.47989e-101	PREDICTED: Fragaria vesca subsp. vesca uncharacterized LOC101312168 (LOC101312168), mRNA	--	--	--	--	--	--	--	--	PF02724	CDC45-like protein	GO:0006270	DNA replication initiation	--	--	--	--	--	--
c41540_g1	132.66	278.582	-1.0704	3.0536e-19	5.8387e-17	2224	587902670	EXB90909.1	3046	0	putative nitrite transporter [Morus notabilis]	470126219	XM_004299041.1	580	0	PREDICTED: Fragaria vesca subsp. vesca probable nitrite transporter At1g68570-like (LOC101295623), mRNA	--	--	--	--	Q9SX20	2346	0	Protein NRT1/ PTR FAMILY 3.1 OS=Arabidopsis thaliana GN=NPF3.1 PE=2 SV=1	PF07690//PF04879//PF00854	Major Facilitator Superfamily//Molybdopterin oxidoreductase Fe4S4 domain//POT family	GO:0055085//GO:0006810//GO:0055114	transmembrane transport//transport//oxidation-reduction process	GO:0005215//GO:0016491	transporter activity//oxidoreductase activity	GO:0016021//GO:0016020	integral component of membrane//membrane	KOG1237	H+/oligopeptide symporter
c41559_g1	94.3551	31.8317	1.5676	1.569e-06	8.1821e-05	2505	587916532	EXC04185.1	844	1.51064e-103	Guanine nucleotide-binding protein subunit beta-like protein 1-like protein [Morus notabilis]	--	--	--	--	--	--	--	--	--	Q54HW5	244	1.71539e-25	Guanine nucleotide-binding protein subunit beta-like protein 1 homolog OS=Dictyostelium discoideum GN=gnb1l PE=4 SV=1	PF00400	WD domain, G-beta repeat	--	--	GO:0005515	protein binding	--	--	KOG0322	G-protein beta subunit-like protein GNB1L, contains WD repeats
c41583_g1	22.4526	53.8285	-1.2615	1.2645e-05	0.00054221	2164	587870495	EXB59778.1	2793	0	NADP-dependent malic enzyme [Morus notabilis]	470102041	XM_004287420.1	890	0	PREDICTED: Fragaria vesca subsp. vesca NADP-dependent malic enzyme-like (LOC101294292), mRNA	K00029	E1.1.1.40, maeB	malate dehydrogenase (oxaloacetate-decarboxylating)(NADP+)	http://www.genome.jp/dbget-bin/www_bget?ko:K00029	P51615	2604	0	NADP-dependent malic enzyme OS=Vitis vinifera PE=2 SV=1	PF00390//PF03949	Malic enzyme, N-terminal domain//Malic enzyme, NAD binding domain	GO:0006090//GO:0015976//GO:0006099//GO:0055114//GO:0006108	pyruvate metabolic process//carbon utilization//tricarboxylic acid cycle//oxidation-reduction process//malate metabolic process	GO:0051287//GO:0004471	NAD binding//malate dehydrogenase (decarboxylating) (NAD+) activity	--	--	KOG1257	NADP+-dependent malic enzyme
c41641_g1	464.147	194.59	1.2541	9.6548e-18	1.6161e-15	1756	587861197	EXB51057.1	2518	0	hypothetical protein L484_023760 [Morus notabilis]	255579561	XM_002530577.1	453	0	Ricinus communis Stachyose synthase precursor, putative, mRNA	K06617	E2.4.1.82	raffinose synthase	http://www.genome.jp/dbget-bin/www_bget?ko:K06617	Q84VX0	1840	0	Probable galactinol--sucrose galactosyltransferase 1 OS=Arabidopsis thaliana GN=RFS1 PE=2 SV=1	PF02065	Melibiase	GO:0005975	carbohydrate metabolic process	GO:0004553	hydrolase activity, hydrolyzing O-glycosyl compounds	--	--	--	--
c41666_g1	648.259	192.439	1.7522	6.677e-44	3.2844e-41	1445	587882143	EXB71075.1	1829	0	Glucan endo-1,3-beta-glucosidase, basic vacuolar isoform [Morus notabilis]	558695299	AB762078.1	994	0	Morus alba mRNA for beta-1,3-glucanase, partial cds	--	--	--	--	P52407	1307	1.30216e-176	Glucan endo-1,3-beta-glucosidase, basic vacuolar isoform OS=Hevea brasiliensis GN=HGN1 PE=1 SV=2	PF00332	Glycosyl hydrolases family 17	GO:0005975	carbohydrate metabolic process	GO:0004553	hydrolase activity, hydrolyzing O-glycosyl compounds	--	--	--	--
c41692_g1	22.7231	98.349	-2.1137	1.6021e-15	2.2099e-13	1754	587956185	EXC41812.1	975	1.36253e-122	putative 2-oxoglutarate/Fe(II)-dependent dioxygenase [Morus notabilis]	--	--	--	--	--	--	--	--	--	D4N501	361	2.15906e-36	Probable 2-oxoglutarate/Fe(II)-dependent dioxygenase OS=Papaver somniferum GN=DIOX2 PE=2 SV=1	PF03171	2OG-Fe(II) oxygenase superfamily	GO:0055114	oxidation-reduction process	GO:0016491//GO:0016706	oxidoreductase activity//oxidoreductase activity, acting on paired donors, with incorporation or reduction of molecular oxygen, 2-oxoglutarate as one donor, and incorporation of one atom each of oxygen into both donors	--	--	KOG0143	Iron/ascorbate family oxidoreductases
c41752_g1	77.2587	172.242	-1.1567	1.3528e-13	1.5988e-11	1789	587888355	EXB77063.1	2160	0	Aminomethyltransferase [Morus notabilis]	470114200	XM_004293257.1	718	0	PREDICTED: Fragaria vesca subsp. vesca aminomethyltransferase, mitochondrial-like (LOC101297911), mRNA	K00605	gcvT, AMT	aminomethyltransferase	http://www.genome.jp/dbget-bin/www_bget?ko:K00605	P54260	1979	0	Aminomethyltransferase, mitochondrial OS=Solanum tuberosum GN=GDCST PE=1 SV=1	PF01571//PF01737	Aminomethyltransferase folate-binding domain//YCF9	GO:0006563//GO:0042549//GO:0015979//GO:0006566//GO:0006546//GO:0006544	L-serine metabolic process//photosystem II stabilization//photosynthesis//threonine metabolic process//glycine catabolic process//glycine metabolic process	GO:0004047	aminomethyltransferase activity	GO:0009539//GO:0005737//GO:0009523	photosystem II reaction center//cytoplasm//photosystem II	KOG2770	Aminomethyl transferase
c41816_g1	83.1559	18.0014	2.2077	2.1e-09	1.6327e-07	1157	587887095	EXB75896.1	1472	0	hypothetical protein L484_022573 [Morus notabilis]	--	--	--	--	--	K01674	cah	carbonic anhydrase	http://www.genome.jp/dbget-bin/www_bget?ko:K01674	Q8L817	823	1.78432e-106	Alpha carbonic anhydrase 7 OS=Arabidopsis thaliana GN=ACA7 PE=2 SV=1	--	--	--	--	--	--	--	--	KOG0382	Carbonic anhydrase
c41845_g1	204.995	79.5134	1.3663	5.2012e-10	4.3844e-08	1233	587886067	EXB74901.1	891	3.41315e-115	hypothetical protein L484_018609 [Morus notabilis]	--	--	--	--	--	--	--	--	--	--	--	--	--	--	--	--	--	--	--	--	--	--	--
c41870_g1	44.6888	96.9879	-1.1179	5.4379e-08	3.5975e-06	1944	587913992	EXC01781.1	2474	0	putative inorganic phosphate transporter 1-7 [Morus notabilis]	241985765	AK333026.1	400	0	Triticum aestivum cDNA, clone: WT005_H10, cultivar: Chinese Spring	K08176	PHO84	MFS transporter, PHS family, inorganic phosphate transporter	http://www.genome.jp/dbget-bin/www_bget?ko:K08176	Q494P0	2028	0	Probable inorganic phosphate transporter 1-7 OS=Arabidopsis thaliana GN=PHT1-7 PE=2 SV=2	PF07690//PF00083	Major Facilitator Superfamily//Sugar (and other) transporter	GO:0055085	transmembrane transport	GO:0022857	transmembrane transporter activity	GO:0016021	integral component of membrane	KOG0252	Inorganic phosphate transporter
c41898_g1	198.286	419.256	-1.0802	1.8708e-28	5.8276e-26	2753	587851277	EXB41431.1	1862	0	Glyceraldehyde-3-phosphate dehydrogenase A [Morus notabilis]	381393059	JQ302964.1	605	0	Pyrus x bretschneideri glyceraldehyde-3-phosphate dehydrogenase A (GDPHa) mRNA, complete cds	K05298	GAPA	glyceraldehyde-3-phosphate dehydrogenase (NADP+) (phosphorylating)	http://www.genome.jp/dbget-bin/www_bget?ko:K05298	P12858	1682	0	Glyceraldehyde-3-phosphate dehydrogenase A, chloroplastic OS=Pisum sativum GN=GAPA PE=2 SV=2	PF00044//PF02800//PF05393	Glyceraldehyde 3-phosphate dehydrogenase, NAD binding domain//Glyceraldehyde 3-phosphate dehydrogenase, C-terminal domain//Human adenovirus early E3A glycoprotein	GO:0055114	oxidation-reduction process	GO:0016620	oxidoreductase activity, acting on the aldehyde or oxo group of donors, NAD or NADP as acceptor	GO:0016021	integral component of membrane	KOG0657	Glyceraldehyde 3-phosphate dehydrogenase
c41950_g1	333.922	72.2689	2.2081	3.3349e-33	1.1884e-30	2817	587945194	EXC31615.1	3945	0	Potassium transporter 8 [Morus notabilis]	470137704	XM_004304555.1	1079	0	PREDICTED: Fragaria vesca subsp. vesca potassium transporter 8-like (LOC101314777), mRNA	K03549	kup	KUP system potassium uptake protein	http://www.genome.jp/dbget-bin/www_bget?ko:K03549	Q9M7J9	3194	0	Potassium transporter 8 OS=Arabidopsis thaliana GN=POT8 PE=2 SV=2	PF00946//PF02705	Mononegavirales RNA dependent RNA polymerase//K+ potassium transporter	GO:0071805//GO:0006144//GO:0006370//GO:0009451//GO:0006813	potassium ion transmembrane transport//purine nucleobase metabolic process//7-methylguanosine mRNA capping//RNA modification//potassium ion transport	GO:0004482//GO:0005524//GO:0015079//GO:0003968	mRNA (guanine-N7-)-methyltransferase activity//ATP binding//potassium ion transmembrane transporter activity//RNA-directed RNA polymerase activity	GO:0031379//GO:0019012//GO:0016020	RNA-directed RNA polymerase complex//virion//membrane	--	--
c42032_g1	295.779	139.445	1.0848	4.4564e-09	3.3431e-07	1510	587857723	EXB47693.1	2230	0	putative mitochondrial chaperone BCS1-B [Morus notabilis]	356572217	XM_003554219.1	361	0	PREDICTED: Glycine max probable mitochondrial chaperone BCS1-B-like (LOC100792143), mRNA	K08900	BCS1	mitochondrial chaperone BCS1	http://www.genome.jp/dbget-bin/www_bget?ko:K08900	Q54DY9	301	2.15383e-28	Probable mitochondrial chaperone BCS1-B OS=Dictyostelium discoideum GN=bcsl1b PE=3 SV=1	PF07728//PF01637//PF00910//PF05496//PF00005//PF01078//PF00004//PF07701	AAA domain (dynein-related subfamily)//Archaeal ATPase//RNA helicase//Holliday junction DNA helicase ruvB N-terminus//ABC transporter//Magnesium chelatase, subunit ChlI//ATPase family associated with various cellular activities (AAA)//Heme NO binding associated	GO:0046039//GO:0015979//GO:0015994//GO:0006310//GO:0006182//GO:0006144//GO:0006281//GO:0015995	GTP metabolic process//photosynthesis//chlorophyll metabolic process//DNA recombination//cGMP biosynthetic process//purine nucleobase metabolic process//DNA repair//chlorophyll biosynthetic process	GO:0005524//GO:0003724//GO:0004383//GO:0016851//GO:0016887//GO:0009378//GO:0003723	ATP binding//RNA helicase activity//guanylate cyclase activity//magnesium chelatase activity//ATPase activity//four-way junction helicase activity//RNA binding	GO:0009379//GO:0005657//GO:0010007	Holliday junction helicase complex//replication fork//magnesium chelatase complex	KOG0743	AAA+-type ATPase
c42132_g1	249.197	91.0167	1.4531	3.574e-13	4.1102e-11	607	587901341	EXB89616.1	461	9.20547e-56	hypothetical protein L484_018717 [Morus notabilis]	449493093	XM_004159143.1	40	7.89795e-10	PREDICTED: Cucumis sativus uncharacterized LOC101232328 (LOC101232328), mRNA	--	--	--	--	--	--	--	--	PF09230	DNA fragmentation factor 40 kDa	GO:0006309	apoptotic DNA fragmentation	GO:0016787	hydrolase activity	GO:0005634//GO:0005737	nucleus//cytoplasm	--	--
c42132_g2	99.2244	26.08	1.9277	3.9123e-09	2.9586e-07	416	587901340	EXB89615.1	458	3.09141e-56	hypothetical protein L484_018716 [Morus notabilis]	502082992	XM_004487278.1	53	3.13652e-17	PREDICTED: Cicer arietinum uncharacterized LOC101509446 (LOC101509446), mRNA	--	--	--	--	--	--	--	--	--	--	--	--	--	--	--	--	--	--
c42147_g1	232.371	43.5984	2.4141	1.2875e-26	3.6481e-24	1989	587865003	EXB54587.1	2315	0	Beta-fructofuranosidase, insoluble isoenzyme 1 [Morus notabilis]	378940249	JQ023500.1	482	0	Morus alba cell wall invertase (CWI) gene, partial cds	K01193	E3.2.1.26, sacA	beta-fructofuranosidase	http://www.genome.jp/dbget-bin/www_bget?ko:K01193	P26792	2052	0	Beta-fructofuranosidase, insoluble isoenzyme 1 OS=Daucus carota GN=INV1 PE=1 SV=1	--	--	--	--	--	--	--	--	KOG0228	Beta-fructofuranosidase (invertase)
c42157_g1	356.266	149.148	1.2562	5.162e-14	6.274e-12	2019	433359249	BAM74079.1	1353	1.13185e-176	hypothetical protein [Cannabis sativa]	--	--	--	--	--	--	--	--	--	A6P6V9	1239	5.48567e-161	Cannabidiolic acid synthase OS=Cannabis sativa GN=CBDAS PE=1 SV=1	PF01565//PF08031	FAD binding domain//Berberine and berberine like	GO:0006040//GO:0055114	amino sugar metabolic process//oxidation-reduction process	GO:0008762//GO:0016491//GO:0050660	UDP-N-acetylmuramate dehydrogenase activity//oxidoreductase activity//flavin adenine dinucleotide binding	--	--	--	--
c42158_g1	28.7285	2.06357	3.7993	1.2948e-06	6.843e-05	1498	587919868	EXC07322.1	1231	0	Type I inositol-1,4,5-trisphosphate 5-phosphatase 11 [Morus notabilis]	--	--	--	--	--	--	--	--	--	Q5EAF2	806	5.33475e-103	Type I inositol 1,4,5-trisphosphate 5-phosphatase 11 OS=Arabidopsis thaliana GN=At1g47510 PE=2 SV=1	--	--	--	--	--	--	--	--	KOG0565	Inositol polyphosphate 5-phosphatase and related proteins
c42159_g4	176.375	369.555	-1.0671	6.4595e-25	1.7166e-22	1711	587944317	EXC30799.1	2131	0	Magnesium-protoporphyrin IX monomethyl ester [oxidative] cyclase [Morus notabilis]	118489316	EF148495.1	632	0	Populus trichocarpa x Populus deltoides clone WS0131_D17 unknown mRNA	K04035	E1.14.13.81, acsF, chlE	magnesium-protoporphyrin IX monomethyl ester (oxidative) cyclase	http://www.genome.jp/dbget-bin/www_bget?ko:K04035	Q6SJV8	1887	0	Magnesium-protoporphyrin IX monomethyl ester [oxidative] cyclase, chloroplastic OS=Gossypium hirsutum GN=CRD1 PE=2 SV=2	PF02915	Rubrerythrin	GO:0055114	oxidation-reduction process	GO:0016491//GO:0046872	oxidoreductase activity//metal ion binding	--	--	--	--
c42162_g2	478.16	110.379	2.115	5.7049e-44	2.8547e-41	1558	291002746	ADD71505.1	1463	0	xyloglucanase inhibitor 3 [Humulus lupulus]	--	--	--	--	--	--	--	--	--	Q8RVH5	579	1.48738e-66	Basic 7S globulin 2 OS=Glycine max PE=1 SV=1	PF00026	Eukaryotic aspartyl protease	GO:0006508	proteolysis	GO:0004190	aspartic-type endopeptidase activity	--	--	--	--
c42194_g1	22.5608	48.7793	-1.1124	0.00012126	0.0040636	2700	587885621	EXB74478.1	2701	0	hypothetical protein L484_026171 [Morus notabilis]	--	--	--	--	--	--	--	--	--	Q9M7J4	1272	1.53434e-160	MAR-binding filament-like protein 1-1 OS=Nicotiana tabacum GN=MFP1-1 PE=2 SV=1	PF10473//PF00038//PF10186//PF13851//PF05791	Leucine-rich repeats of kinetochore protein Cenp-F/LEK1//Intermediate filament protein//UV radiation resistance protein and autophagy-related subunit 14//Growth-arrest specific micro-tubule binding//Bacillus haemolytic enterotoxin (HBL)	GO:0009405//GO:0048870//GO:0010508	pathogenesis//cell motility//positive regulation of autophagy	GO:0045502//GO:0042803//GO:0005198//GO:0008134	dynein binding//protein homodimerization activity//structural molecule activity//transcription factor binding	GO:0005882//GO:0005667//GO:0016020//GO:0031514//GO:0030286	intermediate filament//transcription factor complex//membrane//motile cilium//dynein complex	--	--
c42195_g2	110.802	24.8946	2.1541	1.1367e-11	1.1425e-09	1715	587877851	EXB66874.1	1055	1.65461e-137	Calcineurin B-like protein 10 [Morus notabilis]	359476231	XM_003631759.1	280	8.88649e-143	PREDICTED: Vitis vinifera calcineurin B-like protein 06, transcript variant 2 (CBL06), mRNA	K06268	PPP3R, CNB	serine/threonine-protein phosphatase 2B regulatory subunit	http://www.genome.jp/dbget-bin/www_bget?ko:K06268	Q7FRS8	784	2.08453e-98	Calcineurin B-like protein 10 OS=Arabidopsis thaliana GN=CBL10 PE=1 SV=1	PF13405//PF00036//PF10591//PF13499//PF13202	EF-hand domain//EF hand//Secreted protein acidic and rich in cysteine Ca binding region//EF-hand domain pair//EF hand	GO:0007165	signal transduction	GO:0005509	calcium ion binding	GO:0005578	proteinaceous extracellular matrix	KOG0034	Ca2+/calmodulin-dependent protein phosphatase (calcineurin subunit B), EF-Hand superfamily protein
c42214_g1	159.819	57.1214	1.4843	2.8309e-09	2.1794e-07	1404	587845727	EXB36268.1	1376	0	2-aminoethanethiol dioxygenase [Morus notabilis]	449462763	XM_004149062.1	140	4.84679e-65	PREDICTED: Cucumis sativus 2-aminoethanethiol dioxygenase-like (LOC101219914), mRNA	K10712	ADO	cysteamine dioxygenase	http://www.genome.jp/dbget-bin/www_bget?ko:K10712	Q6PDY2	212	1.3719e-17	2-aminoethanethiol dioxygenase OS=Mus musculus GN=Ado PE=1 SV=2	PF07847	Protein of unknown function (DUF1637)	GO:0055114//GO:0019530	oxidation-reduction process//taurine metabolic process	GO:0047800	cysteamine dioxygenase activity	--	--	--	--
c42218_g1	22.1821	1.40499	3.9808	1.4756e-05	0.00062303	1751	297742245	CBI34394.3	1888	0	unnamed protein product [Vitis vinifera]	38699418	AY487306.1	475	0	Ficus carica endo-glucanase 1 mRNA, partial cds	--	--	--	--	P22503	1819	0	Endoglucanase OS=Phaseolus vulgaris PE=2 SV=2	PF00759//PF06363	Glycosyl hydrolase family 9//Picornaviridae P3A protein	GO:0005975	carbohydrate metabolic process	GO:0004553	hydrolase activity, hydrolyzing O-glycosyl compounds	GO:0019012	virion	--	--
c42241_g1	9.19746	30.3389	-1.7219	7.8011e-05	0.0027631	1703	587864020	EXB53735.1	2118	0	Protein brittle-1 [Morus notabilis]	255566980	XM_002524427.1	196	4.37483e-96	Ricinus communis Mitochondrial deoxynucleotide carrier, putative, mRNA	K14684	SLC25A23S	solute carrier family 25 (mitochondrial phosphate transporter), member 23/24/25/41	http://www.genome.jp/dbget-bin/www_bget?ko:K14684	Q9SUV1	1023	3.27323e-132	Adenine nucleotide transporter BT1, chloroplastic/mitochondrial OS=Arabidopsis thaliana GN=BT1 PE=1 SV=1	--	--	--	--	--	--	--	--	KOG0752	Mitochondrial solute carrier protein
c42246_g1	29.1073	88.6897	-1.6074	8.6363e-11	7.812e-09	1364	587894064	EXB82596.1	1677	0	Quinone oxidoreductase-like protein [Morus notabilis]	--	--	--	--	--	--	--	--	--	Q9ZUC1	1261	5.80607e-170	Quinone oxidoreductase-like protein At1g23740, chloroplastic OS=Arabidopsis thaliana GN=At1g23740 PE=1 SV=2	PF08240//PF00107	Alcohol dehydrogenase GroES-like domain//Zinc-binding dehydrogenase	GO:0055114	oxidation-reduction process	GO:0008270//GO:0016491	zinc ion binding//oxidoreductase activity	--	--	KOG1198	Zinc-binding oxidoreductase
c42255_g1	14.4454	42.5886	-1.5599	9.9809e-06	0.00043631	1653	587949254	EXC35442.1	2269	0	Mannan endo-1,4-beta-mannosidase 7 [Morus notabilis]	157313309	EF568779.1	576	0	Prunus persica mannan endo-1,4-beta-mannosidase protein 2 mRNA, complete cds	--	--	--	--	Q9FJZ3	1527	0	Mannan endo-1,4-beta-mannosidase 7 OS=Arabidopsis thaliana GN=MAN7 PE=2 SV=1	PF02449//PF00150	Beta-galactosidase//Cellulase (glycosyl hydrolase family 5)	GO:0046486//GO:0006027//GO:0005975//GO:0006687//GO:0006012	glycerolipid metabolic process//glycosaminoglycan catabolic process//carbohydrate metabolic process//glycosphingolipid metabolic process//galactose metabolic process	GO:0004553//GO:0004565	hydrolase activity, hydrolyzing O-glycosyl compounds//beta-galactosidase activity	GO:0009341	beta-galactosidase complex	--	--
c42276_g2	110.261	44.9156	1.2956	1.5505e-05	0.00065115	1045	587865598	EXB55128.1	668	5.18307e-84	hypothetical protein L484_018054 [Morus notabilis]	356531899	XM_003534466.1	202	1.22426e-99	PREDICTED: Glycine max autophagy-related protein 8C-like (LOC100784677), mRNA	K08341	GABARAP, ATG8, LC3	GABA(A) receptor-associated protein	http://www.genome.jp/dbget-bin/www_bget?ko:K08341	Q6Z1D5	568	6.25399e-71	Autophagy-related protein 8C OS=Oryza sativa subsp. japonica GN=ATG8C PE=2 SV=1	PF04110	Ubiquitin-like autophagy protein Apg12	GO:0000045	autophagic vacuole assembly	--	--	GO:0005737	cytoplasm	KOG1654	Microtubule-associated anchor protein involved in autophagy and membrane trafficking
c42296_g1	964.543	205.742	2.229	7.7216e-94	9.08e-91	1697	587933004	EXC20005.1	1537	0	NAC domain-containing protein 29 [Morus notabilis]	255562921	XM_002522420.1	231	1.52407e-115	Ricinus communis NAC domain-containing protein, putative, mRNA	--	--	--	--	O49255	811	2.45587e-102	NAC transcription factor 29 OS=Arabidopsis thaliana GN=NAC029 PE=2 SV=1	PF02365//PF01081	No apical meristem (NAM) protein//KDPG and KHG aldolase	GO:0006355//GO:0008152	regulation of transcription, DNA-templated//metabolic process	GO:0003677//GO:0016829	DNA binding//lyase activity	--	--	--	--
c42297_g2	178.323	42.0178	2.0854	4.4313e-17	7.0896e-15	753	587905033	EXB93229.1	756	7.14575e-99	Pathogenesis-related protein P2 [Morus notabilis]	--	--	--	--	--	--	--	--	--	P32045	547	8.42016e-69	Pathogenesis-related protein P2 OS=Solanum lycopersicum PE=1 SV=1	PF00967	Barwin family	GO:0050832//GO:0042742	defense response to fungus//defense response to bacterium	--	--	--	--	--	--
c42315_g1	379.713	71.3688	2.4115	2.2997e-42	1.1038e-39	1589	587946274	EXC32620.1	1341	2.29477e-180	2-aminoethanethiol dioxygenase [Morus notabilis]	356572402	XM_003554310.1	165	6.96692e-79	PREDICTED: Glycine max 2-aminoethanethiol dioxygenase-like, transcript variant 1 (LOC100797790), mRNA	K10712	ADO	cysteamine dioxygenase	http://www.genome.jp/dbget-bin/www_bget?ko:K10712	Q6PDY2	248	3.52586e-22	2-aminoethanethiol dioxygenase OS=Mus musculus GN=Ado PE=1 SV=2	PF07847	Protein of unknown function (DUF1637)	GO:0019530//GO:0055114	taurine metabolic process//oxidation-reduction process	GO:0047800	cysteamine dioxygenase activity	--	--	KOG4281	Uncharacterized conserved protein
c42344_g1	123.949	39.7786	1.6397	9.9099e-09	7.2493e-07	1641	587849359	EXB39589.1	1039	1.06993e-134	hypothetical protein L484_012597 [Morus notabilis]	86558917	DQ365934.1	143	1.22196e-66	Solanum tuberosum urate oxidase mRNA, complete cds	--	--	--	--	P53763	807	2.02207e-101	Uricase-2 OS=Phaseolus vulgaris GN=URIII PE=1 SV=2	--	--	--	--	--	--	--	--	KOG1599	Uricase (urate oxidase)
c42345_g1	25.2119	56.1116	-1.1542	2.461e-05	0.00098601	1850	587948413	EXC34671.1	2217	0	Rho GTPase-activating protein gacA [Morus notabilis]	255559365	XM_002520657.1	355	0	Ricinus communis gtpase activating protein, putative, mRNA	--	--	--	--	F4JI46	1244	3.03465e-164	Rho GTPase-activating protein 2 OS=Arabidopsis thaliana GN=ROPGAP2 PE=1 SV=1	PF04514//PF00620//PF04889	Bluetongue virus non-structural protein NS2//RhoGAP domain//Cwf15/Cwc15 cell cycle control protein	GO:0000398//GO:0007165	mRNA splicing, via spliceosome//signal transduction	GO:0003723	RNA binding	GO:0005681	spliceosomal complex	KOG4270	GTPase-activator protein
c42352_g1	214.788	57.297	1.9064	9.1176e-18	1.5317e-15	1537	587939950	EXC26578.1	2113	0	Acyl-[acyl-carrier-protein] desaturase 6 [Morus notabilis]	297852175	XM_002893923.1	246	6.31855e-124	Arabidopsis lyrata subsp. lyrata hypothetical protein, mRNA	K03921	DESA1	acyl-	http://www.genome.jp/dbget-bin/www_bget?ko:K03921	Q84VY3	1541	0	Acyl-[acyl-carrier-protein] desaturase 6, chloroplastic OS=Arabidopsis thaliana GN=S-ACP-DES6 PE=2 SV=2	PF02915//PF03405	Rubrerythrin//Fatty acid desaturase	GO:0055114//GO:0006631	oxidation-reduction process//fatty acid metabolic process	GO:0046872//GO:0045300//GO:0016491	metal ion binding//acyl-[acyl-carrier-protein] desaturase activity//oxidoreductase activity	--	--	--	--
c42362_g1	162.595	63.4412	1.3578	3.8167e-08	2.5757e-06	2578	587901734	EXB89998.1	345	4.28885e-46	hypothetical protein L484_023651 [Morus notabilis]	337730157	JN127763.1	52	7.46166e-16	Theobroma cacao clone TCC_BB027J18, complete sequence	--	--	--	--	--	--	--	--	PF00582//PF02932	Universal stress protein family//Neurotransmitter-gated ion-channel transmembrane region	GO:0006950//GO:0006811	response to stress//ion transport	--	--	GO:0016020	membrane	--	--
c42370_g1	673.741	231.779	1.5394	1.5931e-36	6.4047e-34	2183	587945007	EXC31441.1	1971	0	Basic 7S globulin [Morus notabilis]	--	--	--	--	--	--	--	--	--	Q8RVH5	405	2.42617e-41	Basic 7S globulin 2 OS=Glycine max PE=1 SV=1	PF00026	Eukaryotic aspartyl protease	GO:0006508	proteolysis	GO:0004190	aspartic-type endopeptidase activity	--	--	--	--
c42372_g1	40.9557	7.06883	2.5345	3.5845e-06	0.00017105	2391	587942842	EXC29378.1	2552	0	Cytochrome P450 710A1 [Morus notabilis]	404312714	AC253541.1	399	0	Prunus persica clone JGIBIXB-13C14, complete sequence	K09832	CYP710A	cytochrome P450, family 710, subfamily A	http://www.genome.jp/dbget-bin/www_bget?ko:K09832	O64697	1751	0	Cytochrome P450 710A1 OS=Arabidopsis thaliana GN=CYP710A1 PE=1 SV=1	PF08335//PF00067	GlnD PII-uridylyltransferase//Cytochrome P450	GO:0055114	oxidation-reduction process	GO:0020037//GO:0016779//GO:0005506//GO:0016705	heme binding//nucleotidyltransferase activity//iron ion binding//oxidoreductase activity, acting on paired donors, with incorporation or reduction of molecular oxygen	--	--	KOG0157	Cytochrome P450 CYP4/CYP19/CYP26 subfamilies
c42375_g1	209.432	59.5362	1.8146	4.0633e-16	5.9172e-14	1278	587843367	EXB33937.1	455	6.41936e-51	hypothetical protein L484_005835 [Morus notabilis]	--	--	--	--	--	--	--	--	--	--	--	--	--	--	--	--	--	--	--	--	--	--	--
c42397_g1	179.621	86.187	1.0594	8.4962e-06	0.00037524	1940	643724711	KDP33912.1	803	1.93753e-98	hypothetical protein JCGZ_07483 [Jatropha curcas]	225444741	XM_002278069.1	196	4.99606e-96	PREDICTED: Vitis vinifera uncharacterized LOC100254310 (LOC100254310), mRNA	--	--	--	--	--	--	--	--	PF13508//PF00583	Acetyltransferase (GNAT) domain//Acetyltransferase (GNAT) family	GO:0042967	acyl-carrier-protein biosynthetic process	GO:0008080	N-acetyltransferase activity	--	--	--	--
c42406_g1	40.4688	84.0357	-1.0542	1.0736e-06	5.745e-05	919	587854656	EXB44696.1	1126	4.2327e-149	Geranylgeranyl diphosphate reductase [Morus notabilis]	356562845	XM_003549631.1	251	6.19131e-127	PREDICTED: Glycine max geranylgeranyl diphosphate reductase, chloroplastic-like (LOC100814603), mRNA	K10960	chlP, bchP	geranylgeranyl reductase	http://www.genome.jp/dbget-bin/www_bget?ko:K10960	Q9ZS34	885	2.07317e-114	Geranylgeranyl diphosphate reductase, chloroplastic OS=Nicotiana tabacum GN=CHLP PE=2 SV=1	PF07992//PF01134//PF00899//PF01266//PF00070	Pyridine nucleotide-disulphide oxidoreductase//Glucose inhibited division protein A//ThiF family//FAD dependent oxidoreductase//Pyridine nucleotide-disulphide oxidoreductase	GO:0055114//GO:0008033	oxidation-reduction process//tRNA processing	GO:0016491//GO:0003824//GO:0050660	oxidoreductase activity//catalytic activity//flavin adenine dinucleotide binding	--	--	--	--
c42406_g3	345.608	135.625	1.3495	1.593e-15	2.2039e-13	2485	587933588	EXC20551.1	2891	0	2-hydroxyacyl-CoA lyase [Morus notabilis]	224079378	XM_002305807.1	481	0	Populus trichocarpa predicted protein, mRNA	K12261	HACL1	2-hydroxyacyl-CoA lyase 1	http://www.genome.jp/dbget-bin/www_bget?ko:K12261	Q9LF46	2375	0	2-hydroxyacyl-CoA lyase OS=Arabidopsis thaliana GN=HACL PE=1 SV=1	PF00205//PF02552//PF02776//PF02775	Thiamine pyrophosphate enzyme, central domain//CO dehydrogenase beta subunit/acetyl-CoA synthase epsilon subunit//Thiamine pyrophosphate enzyme, N-terminal TPP binding domain//Thiamine pyrophosphate enzyme, C-terminal TPP binding domain	GO:0019385	methanogenesis, from acetate	GO:0000287//GO:0030976//GO:0003824	magnesium ion binding//thiamine pyrophosphate binding//catalytic activity	--	--	KOG1185	Thiamine pyrophosphate-requiring enzyme
c42493_g1	132.699	50.5184	1.3933	3.4865e-07	2.0271e-05	1766	590587438	XP_007015964.1	1797	0	Transmembrane amino acid transporter family protein isoform 1 [Theobroma cacao] >gi|508786327|gb|EOY33583.1| Transmembrane amino acid transporter family protein isoform 1 [Theobroma cacao]	470115733	XM_004293999.1	242	1.21841e-121	PREDICTED: Fragaria vesca subsp. vesca GABA transporter 1-like (LOC101303198), mRNA	--	--	--	--	F4HW02	1375	0	GABA transporter 1 OS=Arabidopsis thaliana GN=GAT1 PE=1 SV=1	PF00487//PF01235	Fatty acid desaturase//Sodium:alanine symporter family	GO:0015846//GO:0015804//GO:0032328//GO:0006629//GO:0006814	polyamine transport//neutral amino acid transport//alanine transport//lipid metabolic process//sodium ion transport	GO:0015655	alanine:sodium symporter activity	GO:0016020	membrane	--	--
c42497_g2	473.128	170.837	1.4696	4.1817e-24	1.0748e-21	1402	587837852	EXB28592.1	712	4.25589e-89	Ocs element-binding factor 1 [Morus notabilis]	388513460	BT144998.1	63	3.08236e-22	Lotus japonicus clone JCVI-FLLj-11H16 unknown mRNA	--	--	--	--	P24068	285	1.54223e-28	Ocs element-binding factor 1 OS=Zea mays GN=OBF1 PE=2 SV=2	PF04111//PF00170//PF03131//PF07716//PF01166//PF01496//PF06729	Autophagy protein Apg6//bZIP transcription factor//bZIP Maf transcription factor//Basic region leucine zipper//TSC-22/dip/bun family//V-type ATPase 116kDa subunit family//Kinetochore component, CENP-R	GO:0034080//GO:0015991//GO:0015992//GO:0006914//GO:0006355	centromere-specific nucleosome assembly//ATP hydrolysis coupled proton transport//proton transport//autophagy//regulation of transcription, DNA-templated	GO:0015078//GO:0043565//GO:0003677//GO:0003700	hydrogen ion transmembrane transporter activity//sequence-specific DNA binding//DNA binding//sequence-specific DNA binding transcription factor activity	GO:0033179//GO:0005634//GO:0005667	proton-transporting V-type ATPase, V0 domain//nucleus//transcription factor complex	--	--
c42529_g1	356.32	152.265	1.2266	2.0567e-13	2.4125e-11	1058	587905036	EXB93232.1	983	1.38919e-130	hypothetical protein L484_024571 [Morus notabilis]	308229307	HQ224868.1	347	3.0787e-180	Ficus pumila var. awkeotsang class I pathogenesis-related protein 4 mRNA, complete cds	--	--	--	--	P02877	735	1.06303e-94	Pro-hevein OS=Hevea brasiliensis GN=HEV1 PE=1 SV=2	PF00187//PF00967	Chitin recognition protein//Barwin family	GO:0050832//GO:0042742	defense response to fungus//defense response to bacterium	GO:0008061	chitin binding	--	--	--	--
c42540_g1	5.57258	59.5801	-3.4184	1.5675e-14	2.009e-12	1806	587912420	EXC00253.1	2238	0	Phospholipase A1-IIdelta [Morus notabilis]	--	--	--	--	--	--	--	--	--	Q9SJI7	673	1.31214e-79	Phospholipase A1-IIdelta OS=Arabidopsis thaliana GN=At2g42690 PE=1 SV=1	PF07429//PF01764//PF07819//PF07859	4-alpha-L-fucosyltransferase glycosyl transferase group 56//Lipase (class 3)//PGAP1-like protein//alpha/beta hydrolase fold	GO:0009246//GO:0006886//GO:0006505//GO:0046486//GO:0008152//GO:0006629//GO:0016042	enterobacterial common antigen biosynthetic process//intracellular protein transport//GPI anchor metabolic process//glycerolipid metabolic process//metabolic process//lipid metabolic process//lipid catabolic process	GO:0016787//GO:0004806//GO:0016788//GO:0008417	hydrolase activity//triglyceride lipase activity//hydrolase activity, acting on ester bonds//fucosyltransferase activity	GO:0009276	Gram-negative-bacterium-type cell wall	--	--
c42540_g2	59.513	122.673	-1.0435	4.7461e-09	3.5548e-07	1814	587912421	EXC00254.1	2265	0	Phospholipase A1-IIdelta [Morus notabilis]	--	--	--	--	--	--	--	--	--	Q9SJI7	886	4.66994e-111	Phospholipase A1-IIdelta OS=Arabidopsis thaliana GN=At2g42690 PE=1 SV=1	PF01764//PF07819//PF09453//PF07859	Lipase (class 3)//PGAP1-like protein//HIRA B motif//alpha/beta hydrolase fold	GO:0016568//GO:0008152//GO:0006629//GO:0016042//GO:0006355//GO:0006886//GO:0046486//GO:0006505	chromatin modification//metabolic process//lipid metabolic process//lipid catabolic process//regulation of transcription, DNA-templated//intracellular protein transport//glycerolipid metabolic process//GPI anchor metabolic process	GO:0004806//GO:0016788//GO:0003682//GO:0016787	triglyceride lipase activity//hydrolase activity, acting on ester bonds//chromatin binding//hydrolase activity	GO:0000785//GO:0005634	chromatin//nucleus	KOG4569	Predicted lipase
c42570_g1	12.3895	39.6908	-1.6797	8.4252e-06	0.00037316	2125	587886003	EXB74841.1	921	6.39086e-114	Proline-rich receptor-like protein kinase PERK15 [Morus notabilis]	--	--	--	--	--	--	--	--	--	Q9C821	274	4.84511e-24	Proline-rich receptor-like protein kinase PERK15 OS=Arabidopsis thaliana GN=PERK15 PE=2 SV=1	PF00069//PF07714	Protein kinase domain//Protein tyrosine kinase	GO:0006468	protein phosphorylation	GO:0005524//GO:0004672	ATP binding//protein kinase activity	--	--	--	--
c42584_g3	244.003	79.1182	1.6248	1.4912e-15	2.0752e-13	1039	587930102	EXC17231.1	387	8.31911e-43	hypothetical protein L484_027415 [Morus notabilis]	--	--	--	--	--	--	--	--	--	--	--	--	--	--	--	--	--	--	--	--	--	--	--
c42667_g2	33.2732	6.54196	2.3466	7.4727e-05	0.0026709	1789	587929070	EXC16245.1	1364	0	MLO-like protein 3 [Morus notabilis]	470137310	XM_004304364.1	239	5.74399e-120	PREDICTED: Fragaria vesca subsp. vesca MLO-like protein 3-like (LOC101305576), mRNA	K08472	MLO	mlo protein	http://www.genome.jp/dbget-bin/www_bget?ko:K08472	Q94KB9	756	1.04259e-135	MLO-like protein 3 OS=Arabidopsis thaliana GN=MLO3 PE=2 SV=1	PF03094//PF00324//PF12326	Mlo family//Amino acid permease//N-glycosylation protein	GO:0006810//GO:0055085//GO:0034599//GO:0006952	transport//transmembrane transport//cellular response to oxidative stress//defense response	--	--	GO:0016021//GO:0016020//GO:0005789	integral component of membrane//membrane//endoplasmic reticulum membrane	--	--
c42681_g1	137.908	20.2845	2.7653	2.3739e-19	4.5952e-17	2296	587893955	EXB82487.1	1239	3.48688e-161	Cytochrome P450 [Morus notabilis]	255548015	XM_002515019.1	49	3.0866e-14	Ricinus communis cytochrome P450, putative, mRNA	K00512	CYP17A	steroid 17alpha-monooxygenase / 17alpha-hydroxyprogesterone aldolase	http://www.genome.jp/dbget-bin/www_bget?ko:K00512	Q9LTL2	680	3.29889e-78	Cytochrome P450 71B25 OS=Arabidopsis thaliana GN=CYP71B25 PE=2 SV=1	PF00067	Cytochrome P450	GO:0055114	oxidation-reduction process	GO:0020037//GO:0005506//GO:0016705	heme binding//iron ion binding//oxidoreductase activity, acting on paired donors, with incorporation or reduction of molecular oxygen	--	--	KOG0156	Cytochrome P450 CYP2 subfamily
c42689_g1	532.858	233.491	1.1904	3.1679e-18	5.5188e-16	2684	429884524	AGA17926.1	2260	0	CCL9 [Humulus lupulus]	429884523	JQ740211.1	639	0	Humulus lupulus CCL9 mRNA, complete cds	--	--	--	--	Q9SMT7	1991	0	4-coumarate--CoA ligase-like 10 OS=Arabidopsis thaliana GN=4CLL10 PE=1 SV=1	PF06596//PF00501	Photosystem II reaction centre X protein (PsbX)//AMP-binding enzyme	GO:0015979//GO:0008152	photosynthesis//metabolic process	GO:0003824	catalytic activity	GO:0009523//GO:0016020	photosystem II//membrane	KOG1176	Acyl-CoA synthetase
c42725_g1	135.365	64.4976	1.0695	9.3723e-05	0.0032391	1969	587849039	EXB39279.1	1760	0	Methyltransferase-like protein 16 [Morus notabilis]	225427966	XM_002277536.1	223	4.96557e-111	PREDICTED: Vitis vinifera methyltransferase-like protein 16-like (LOC100247029), mRNA	K06970	rlmF	23S rRNA (adenine1618-N6)-methyltransferase	http://www.genome.jp/dbget-bin/www_bget?ko:K06970	Q6DC64	577	1.13849e-64	Methyltransferase-like protein 16 OS=Danio rerio GN=mettl16 PE=2 SV=1	PF05175//PF06325//PF05971	Methyltransferase small domain//Ribosomal protein L11 methyltransferase (PrmA)//Protein of unknown function (DUF890)	GO:0006479	protein methylation	GO:0008276//GO:0008168	protein methyltransferase activity//methyltransferase activity	GO:0005737	cytoplasm	KOG2912	Predicted DNA methylase
c42755_g1	198.936	90.0947	1.1428	3.5415e-07	2.054e-05	2355	587870851	EXB60127.1	2450	0	hypothetical protein L484_013392 [Morus notabilis]	470109237	XM_004290859.1	669	0	PREDICTED: Fragaria vesca subsp. vesca amino acid permease 3-like (LOC101293651), mRNA	--	--	--	--	Q39134	2040	0	Amino acid permease 3 OS=Arabidopsis thaliana GN=AAP3 PE=1 SV=2	PF03034	Phosphatidyl serine synthase	GO:0006659	phosphatidylserine biosynthetic process	--	--	--	--	--	--
c42757_g2	76.1766	14.7523	2.3684	1.6154e-09	1.2749e-07	1599	587899930	EXB88301.1	2347	0	UDP-glycosyltransferase 74F2 [Morus notabilis]	147845466	AM441313.2	36	3.60188e-07	Vitis vinifera contig VV78X159786.3, whole genome shotgun sequence	K13691	SGT1	pathogen-inducible salicylic acid glucosyltransferase	http://www.genome.jp/dbget-bin/www_bget?ko:K13691	O22822	1327	9.17525e-178	UDP-glycosyltransferase 74F2 OS=Arabidopsis thaliana GN=UGT74F2 PE=1 SV=1	PF00201	UDP-glucoronosyl and UDP-glucosyl transferase	GO:0008152	metabolic process	GO:0016758	transferase activity, transferring hexosyl groups	--	--	KOG1192	UDP-glucuronosyl and UDP-glucosyl transferase
c42761_g1	99.3326	243.501	-1.2936	4.0246e-21	8.489e-19	2015	587860575	EXB50471.1	2546	0	NADP-dependent glyceraldehyde-3-phosphate dehydrogenase [Morus notabilis]	470101314	XM_004287072.1	763	0	PREDICTED: Fragaria vesca subsp. vesca NADP-dependent glyceraldehyde-3-phosphate dehydrogenase-like (LOC101310052), mRNA	K00131	gapN	glyceraldehyde-3-phosphate dehydrogenase (NADP+)	http://www.genome.jp/dbget-bin/www_bget?ko:K00131	P81406	2399	0	NADP-dependent glyceraldehyde-3-phosphate dehydrogenase OS=Pisum sativum GN=GAPN PE=1 SV=1	PF00171	Aldehyde dehydrogenase family	GO:0008152//GO:0055114	metabolic process//oxidation-reduction process	GO:0016491	oxidoreductase activity	--	--	KOG2450	Aldehyde dehydrogenase
c42779_g1	220.901	89.2605	1.3073	6.7264e-10	5.5899e-08	2531	587873244	EXB62439.1	2936	0	hypothetical protein L484_002338 [Morus notabilis]	470104502	XR_183810.1	625	0	PREDICTED: Fragaria vesca subsp. vesca MACPF domain-containing protein At4g24290-like (LOC101314317), misc_RNA	--	--	--	--	Q9STW5	1979	0	MACPF domain-containing protein At4g24290 OS=Arabidopsis thaliana GN=At4g24290 PE=2 SV=1	--	--	--	--	--	--	--	--	--	--
c42782_g1	40.4688	90.0069	-1.1532	9.3015e-08	5.9284e-06	3419	587918197	EXC05714.1	5058	0	Pyruvate, phosphate dikinase [Morus notabilis]	470121418	XM_004296718.1	1342	0	PREDICTED: Fragaria vesca subsp. vesca pyruvate, phosphate dikinase, chloroplastic-like (LOC101310888), mRNA	K01006	ppdK	pyruvate, orthophosphate dikinase	http://www.genome.jp/dbget-bin/www_bget?ko:K01006	Q42910	4279	0	Pyruvate, phosphate dikinase, chloroplastic OS=Mesembryanthemum crystallinum GN=PPD PE=2 SV=1	PF03328//PF01326//PF00391//PF02896	HpcH/HpaI aldolase/citrate lyase family//Pyruvate phosphate dikinase, PEP/pyruvate binding domain//PEP-utilising enzyme, mobile domain//PEP-utilising enzyme, TIM barrel domain	GO:0006725//GO:0016310	cellular aromatic compound metabolic process//phosphorylation	GO:0016830//GO:0016772//GO:0005524//GO:0016301	carbon-carbon lyase activity//transferase activity, transferring phosphorus-containing groups//ATP binding//kinase activity	--	--	--	--
c42784_g1	206.24	54.3993	1.9227	2.4418e-17	4.0019e-15	1753	587939622	EXC26266.1	2502	0	UDP-glycosyltransferase 73C2 [Morus notabilis]	--	--	--	--	--	--	--	--	--	Q8W491	457	2.5381e-48	UDP-glycosyltransferase 73B3 OS=Arabidopsis thaliana GN=UGT73B3 PE=2 SV=1	PF00201//PF04101	UDP-glucoronosyl and UDP-glucosyl transferase//Glycosyltransferase family 28 C-terminal domain	GO:0005975//GO:0030259//GO:0008152	carbohydrate metabolic process//lipid glycosylation//metabolic process	GO:0016758//GO:0030246	transferase activity, transferring hexosyl groups//carbohydrate binding	--	--	KOG1192	UDP-glucuronosyl and UDP-glucosyl transferase
c42794_g1	489.792	17.0793	4.8418	2.7616e-103	4.0593e-100	2100	587936284	EXC23128.1	2715	0	Isocitrate lyase [Morus notabilis]	470102988	XM_004287882.1	677	0	PREDICTED: Fragaria vesca subsp. vesca isocitrate lyase-like (LOC101311703), mRNA	K01637	E4.1.3.1, aceA	isocitrate lyase	http://www.genome.jp/dbget-bin/www_bget?ko:K01637	P17069	2611	0	Isocitrate lyase OS=Gossypium hirsutum PE=2 SV=1	PF00463	Isocitrate lyase family	GO:0008152	metabolic process	GO:0003824	catalytic activity	--	--	KOG1260	Isocitrate lyase
c42857_g1	32.3534	68.8004	-1.0885	6.7022e-06	0.0003011	2569	590656012	XP_007034148.1	2476	0	Phytoene desaturase 3 isoform 1 [Theobroma cacao] >gi|508713177|gb|EOY05074.1| Phytoene desaturase 3 isoform 1 [Theobroma cacao]	253721838	GQ254067.1	886	0	Elaeagnus umbellata phytoene desaturase mRNA, complete cds	K02293	PDS, crtP	15-cis-phytoene desaturase	http://www.genome.jp/dbget-bin/www_bget?ko:K02293	Q07356	2472	0	15-cis-phytoene desaturase, chloroplastic/chromoplastic OS=Arabidopsis thaliana GN=PDS PE=1 SV=1	PF01266//PF01593	FAD dependent oxidoreductase//Flavin containing amine oxidoreductase	GO:0055114	oxidation-reduction process	GO:0016491	oxidoreductase activity	--	--	KOG0029	Amine oxidase
c42866_g2	511.162	163.681	1.6429	1.9826e-31	6.857e-29	1567	587916107	EXC03825.1	882	7.21451e-110	Homogentisate phytyltransferase 2 [Morus notabilis]	--	--	--	--	--	K12501	HST	homogentisate solanesyltransferase	http://www.genome.jp/dbget-bin/www_bget?ko:K12501	Q0D576	538	4.11213e-61	Probable homogentisate phytyltransferase 2, chloroplastic OS=Oryza sativa subsp. japonica GN=HPT2 PE=3 SV=2	PF01040	UbiA prenyltransferase family	--	--	GO:0004659	prenyltransferase activity	GO:0016021	integral component of membrane	--	--
c42867_g1	20.8295	47.3304	-1.1841	8.2659e-05	0.0028972	1814	587971234	EXC56113.1	1256	7.74626e-166	hypothetical protein L484_000463 [Morus notabilis]	255584278	XM_002532830.1	303	1.54153e-155	Ricinus communis 2-deoxyglucose-6-phosphate phosphatase, putative, mRNA	--	--	--	--	Q680K2	1111	4.3955e-146	Haloacid dehalogenase-like hydrolase domain-containing protein At4g39970 OS=Arabidopsis thaliana GN=At4g39970 PE=2 SV=1	--	--	--	--	--	--	--	--	--	--
c42871_g1	36.357	86.231	-1.246	4.1557e-08	2.7885e-06	2643	587886223	EXB75044.1	1286	4.95245e-161	hypothetical protein L484_012168 [Morus notabilis]	--	--	--	--	--	--	--	--	--	--	--	--	--	PF04618	HD-ZIP protein N terminus	--	--	--	--	GO:0005634	nucleus	--	--
c42874_g1	1600.63	222.734	2.8452	1.4991e-213	7.8348e-210	1446	587929688	EXC16835.1	1180	2.35619e-157	Ethylene-responsive transcription factor [Morus notabilis]	292744320	AK336716.1	106	3.9725e-46	Lotus japonicus cDNA, clone: LjFL1-020-CH06, HTC	K09286	EREBP	EREBP-like factor	http://www.genome.jp/dbget-bin/www_bget?ko:K09286	P42736	306	2.14579e-30	Ethylene-responsive transcription factor RAP2-3 OS=Arabidopsis thaliana GN=RAP2-3 PE=1 SV=2	PF00847	AP2 domain	GO:0006355	regulation of transcription, DNA-templated	GO:0003700	sequence-specific DNA binding transcription factor activity	GO:0005667	transcription factor complex	--	--
c42887_g2	354.535	101.818	1.7999	7.4082e-26	2.0498e-23	1565	587846887	EXB37327.1	748	2.99274e-93	Ubiquitin-conjugating enzyme E2 5 [Morus notabilis]	255537526	XM_002509784.1	295	3.71265e-151	Ricinus communis ubiquitin-conjugating enzyme h, putative, mRNA	K10576	UBE2H, UBC8	ubiquitin-conjugating enzyme E2 H	http://www.genome.jp/dbget-bin/www_bget?ko:K10576	P42749	696	5.83505e-87	Ubiquitin-conjugating enzyme E2 5 OS=Arabidopsis thaliana GN=UBC5 PE=2 SV=2	PF08492//PF00179	SRP72 RNA-binding domain//Ubiquitin-conjugating enzyme	GO:0006614	SRP-dependent cotranslational protein targeting to membrane	GO:0008312//GO:0016881	7S RNA binding//acid-amino acid ligase activity	GO:0048500	signal recognition particle	KOG0416	Ubiquitin-protein ligase
c42921_g1	32.4075	89.0848	-1.4589	8.3325e-10	6.852e-08	3075	587920235	EXC07679.1	2130	0	hypothetical protein L484_003123 [Morus notabilis]	356522215	XM_003529695.1	172	1.74876e-82	PREDICTED: Glycine max transcription factor bHLH87-like (LOC100793975), mRNA	--	--	--	--	Q8S3D2	624	1.11373e-70	Transcription factor bHLH87 OS=Arabidopsis thaliana GN=BHLH87 PE=2 SV=1	PF00283//PF00010	Cytochrome b559, alpha (gene psbE) and beta (gene psbF)subunits//Helix-loop-helix DNA-binding domain	GO:0015979	photosynthesis	GO:0046983	protein dimerization activity	--	--	--	--
c42926_g1	66.2758	138.654	-1.0649	2.8729e-10	2.5071e-08	2055	587930113	EXC17242.1	1809	0	Purple acid phosphatase 2 [Morus notabilis]	224080394	XM_002306090.1	463	0	Populus trichocarpa predicted protein, mRNA	--	--	--	--	Q9SDZ9	1573	0	Purple acid phosphatase 2 OS=Ipomoea batatas GN=PAP2 PE=1 SV=1	PF00149	Calcineurin-like phosphoesterase	--	--	GO:0016787	hydrolase activity	--	--	KOG1378	Purple acid phosphatase
c42931_g1	358.755	125.527	1.515	1.1473e-19	2.258e-17	2300	587929516	EXC16672.1	2846	0	putative acyl-activating enzyme 6 [Morus notabilis]	123695393	AM480104.1	352	0	Vitis vinifera contig VV78X019176.3, whole genome shotgun sequence	--	--	--	--	Q9FFE9	2011	0	Probable acyl-activating enzyme 6 OS=Arabidopsis thaliana GN=AAE6 PE=2 SV=1	PF00501	AMP-binding enzyme	GO:0008152	metabolic process	GO:0003824	catalytic activity	--	--	KOG1176	Acyl-CoA synthetase
c42940_g1	46.5283	11.4594	2.0216	2.8119e-05	0.001105	2018	587840631	EXB31256.1	1779	0	putative glycosyltransferase [Morus notabilis]	224144814	XM_002325389.1	307	1.0268e-157	Populus trichocarpa predicted protein, mRNA	--	--	--	--	Q9FFN2	575	7.46202e-64	Probable glycosyltransferase At5g03795 OS=Arabidopsis thaliana GN=At5g03795 PE=3 SV=2	--	--	--	--	--	--	--	--	KOG1021	Acetylglucosaminyltransferase EXT1/exostosin 1
c42958_g2	34.5175	70.0736	-1.0215	1.2603e-05	0.00054139	1806	587939953	EXC26581.1	2229	0	Serine carboxypeptidase-like 42 [Morus notabilis]	470108519	XM_004290516.1	608	0	PREDICTED: Fragaria vesca subsp. vesca serine carboxypeptidase-like 42-like (LOC101309893), mRNA	K16297	SCPL-II	serine carboxypeptidase-like clade II	http://www.genome.jp/dbget-bin/www_bget?ko:K16297	Q9FH05	1875	0	Serine carboxypeptidase-like 42 OS=Arabidopsis thaliana GN=SCPL42 PE=2 SV=1	PF00450	Serine carboxypeptidase	GO:0006508	proteolysis	GO:0004185	serine-type carboxypeptidase activity	--	--	KOG1282	Serine carboxypeptidases (lysosomal cathepsin A)
c43020_g2	178.16	81.6648	1.1254	2.1419e-06	0.00010764	2126	587851443	EXB41592.1	2719	0	Tonoplast dicarboxylate transporter [Morus notabilis]	255581606	XM_002531562.1	423	0	Ricinus communis Tonoplast dicarboxylate transporter, putative, mRNA	K14445	SLC13A2_3_5	solute carrier family 13 (sodium-dependent dicarboxylate transporter), member 2/3/5	http://www.genome.jp/dbget-bin/www_bget?ko:K14445	Q8LG88	2062	0	Tonoplast dicarboxylate transporter OS=Arabidopsis thaliana GN=TDT PE=2 SV=2	PF02040//PF03606//PF00939//PF03600	Arsenical pump membrane protein//C4-dicarboxylate anaerobic carrier//Sodium:sulfate symporter transmembrane region//Citrate transporter	GO:0055085//GO:0006814//GO:0006810//GO:0015700	transmembrane transport//sodium ion transport//transport//arsenite transport	GO:0005215//GO:0015105	transporter activity//arsenite transmembrane transporter activity	GO:0016020//GO:0016021	membrane//integral component of membrane	KOG1281	Na+/dicarboxylate, Na+/tricarboxylate and phosphate transporters
c43050_g1	30.2975	67.9222	-1.1647	3.0505e-06	0.00014792	1858	587837687	EXB28442.1	2371	0	Proline-rich receptor-like protein kinase PERK1 [Morus notabilis]	470109259	XM_004290870.1	533	0	PREDICTED: Fragaria vesca subsp. vesca uncharacterized LOC101296735 (LOC101296735), mRNA	--	--	--	--	Q9LV48	704	2.22146e-81	Proline-rich receptor-like protein kinase PERK1 OS=Arabidopsis thaliana GN=PERK1 PE=2 SV=1	PF07714//PF00069	Protein tyrosine kinase//Protein kinase domain	GO:0006468	protein phosphorylation	GO:0004672//GO:0005524	protein kinase activity//ATP binding	--	--	--	--
c43065_g1	96.411	39.6908	1.2804	6.5333e-05	0.0023749	2664	587868010	EXB57383.1	3847	0	Glutamine-dependent NAD(+) synthetase [Morus notabilis]	470129151	XM_004300442.1	1101	0	PREDICTED: Fragaria vesca subsp. vesca glutamine-dependent NAD(+) synthetase-like (LOC101310900), mRNA	--	--	--	--	Q9C723	3326	0	Glutamine-dependent NAD(+) synthetase OS=Arabidopsis thaliana GN=At1g55090 PE=2 SV=1	PF00795//PF00733	Carbon-nitrogen hydrolase//Asparagine synthase	GO:0006529//GO:0006531//GO:0006807//GO:0006522	asparagine biosynthetic process//aspartate metabolic process//nitrogen compound metabolic process//alanine metabolic process	GO:0016810//GO:0004066	hydrolase activity, acting on carbon-nitrogen (but not peptide) bonds//asparagine synthase (glutamine-hydrolyzing) activity	--	--	KOG2303	Predicted NAD synthase, contains CN hydrolase domain
c43077_g1	89.6482	7.77132	3.528	1.2506e-16	1.9162e-14	1706	587898943	EXB87360.1	1486	0	hypothetical protein L484_016706 [Morus notabilis]	356549010	XM_003542844.1	177	1.59876e-85	PREDICTED: Glycine max uncharacterized protein LOC100811854 (LOC100811854), mRNA	--	--	--	--	--	--	--	--	PF08294	TIM21	GO:0030150	protein import into mitochondrial matrix	--	--	GO:0005744	mitochondrial inner membrane presequence translocase complex	--	--
c43119_g1	36.7898	4.08324	3.1715	4.953e-07	2.8002e-05	2152	587878646	EXB67641.1	1785	0	Protein BONZAI 3 [Morus notabilis]	359487954	XM_002267384.2	339	1.78307e-175	PREDICTED: Vitis vinifera protein BONZAI 3-like (LOC100241932), mRNA	--	--	--	--	Q5XQC7	1433	0	Protein BONZAI 3 OS=Arabidopsis thaliana GN=BON3 PE=1 SV=1	PF00168	C2 domain	--	--	GO:0005515	protein binding	--	--	KOG1327	Copine
c43123_g1	227.502	66.0782	1.7836	6.4027e-17	1.0005e-14	1049	587931390	EXC18477.1	1707	0	Epidermis-specific secreted glycoprotein EP1 [Morus notabilis]	224117047	XM_002317426.1	110	1.70651e-48	Populus trichocarpa predicted protein, mRNA	--	--	--	--	Q39688	810	1.7786e-103	Epidermis-specific secreted glycoprotein EP1 OS=Daucus carota GN=EP1 PE=1 SV=1	PF00954//PF00906	S-locus glycoprotein family//Hepatitis core antigen	GO:0009405//GO:0048544	pathogenesis//recognition of pollen	GO:0005198	structural molecule activity	--	--	--	--
c43133_g1	96.4651	220.363	-1.1918	1.4796e-17	2.4505e-15	2912	587864845	EXB54444.1	3846	0	Elongation factor G [Morus notabilis]	224074698	XM_002304394.1	1134	0	Populus trichocarpa predicted protein, mRNA	K02355	fusA, GFM, EFG	elongation factor G	http://www.genome.jp/dbget-bin/www_bget?ko:K02355	P34811	3532	0	Elongation factor G-1, chloroplastic OS=Glycine max GN=fusA1 PE=1 SV=2	PF07722//PF03764//PF06072//PF04548//PF00009//PF08477//PF01926//PF03144	Peptidase C26//Elongation factor G, domain IV//Alphaherpesvirus tegument protein US9//AIG1 family//Elongation factor Tu GTP binding domain//Miro-like protein//50S ribosome-binding GTPase//Elongation factor Tu domain 2	GO:0006541//GO:0007264	glutamine metabolic process//small GTPase mediated signal transduction	GO:0016787//GO:0005525//GO:0003924	hydrolase activity//GTP binding//GTPase activity	GO:0005622//GO:0019033	intracellular//viral tegument	KOG0465	Mitochondrial elongation factor
c43191_g1	213.327	554.75	-1.3788	1.3598e-49	7.6142e-47	1814	587918216	EXC05733.1	2314	0	Glutamine synthetase leaf isozyme [Morus notabilis]	26892027	AY162465.1	719	0	Crataegus crus-galli putative plastidic glutamine synthetase (GS2) mRNA, complete cds; nuclear gene for chloroplast product	K01915	glnA, GLUL	glutamine synthetase	http://www.genome.jp/dbget-bin/www_bget?ko:K01915	P15102	2092	0	Glutamine synthetase leaf isozyme, chloroplastic OS=Phaseolus vulgaris PE=1 SV=1	PF00120//PF03951	Glutamine synthetase, catalytic domain//Glutamine synthetase, beta-Grasp domain	GO:0006542//GO:0006807//GO:0009252	glutamine biosynthetic process//nitrogen compound metabolic process//peptidoglycan biosynthetic process	GO:0004356	glutamate-ammonia ligase activity	--	--	KOG0683	Glutamine synthetase
c43207_g1	473.182	105.769	2.1615	6.2186e-45	3.1794e-42	2378	587863742	EXB53499.1	2560	0	Glutathione gamma-glutamylcysteinyltransferase 3 [Morus notabilis]	449445619	XM_004140522.1	324	4.29828e-167	PREDICTED: Cucumis sativus glutathione gamma-glutamylcysteinyltransferase 3-like (LOC101205258), mRNA >gi|449487362|ref|XM_004157541.1| PREDICTED: Cucumis sativus glutathione gamma-glutamylcysteinyltransferase 3-like (LOC101205258), mRNA	K05941	E2.3.2.15	glutathione gamma-glutamylcysteinyltransferase	http://www.genome.jp/dbget-bin/www_bget?ko:K05941	Q2QKL5	1751	0	Glutathione gamma-glutamylcysteinyltransferase 3 OS=Lotus japonicus GN=PCS3 PE=2 SV=1	PF05023//PF09328	Phytochelatin synthase//Domain of unknown function (DUF1984)	GO:0010038//GO:0046938	response to metal ion//phytochelatin biosynthetic process	GO:0046872//GO:0016756	metal ion binding//glutathione gamma-glutamylcysteinyltransferase activity	--	--	KOG0632	Phytochelatin synthase
c43213_g1	475.833	95.6268	2.315	8.6871e-50	4.923e-47	2633	595864553	XP_007211793.1	1883	0	hypothetical protein PRUPE_ppa006368mg [Prunus persica] >gi|595864561|ref|XP_007211794.1| hypothetical protein PRUPE_ppa006368mg [Prunus persica] >gi|462407658|gb|EMJ12992.1| hypothetical protein PRUPE_ppa006368mg [Prunus persica] >gi|462407659|gb|EMJ12993.1| hypothetical protein PRUPE_ppa006368mg [Prunus persica]	470111575	XM_004291974.1	557	0	PREDICTED: Fragaria vesca subsp. vesca probable aminotransferase TAT2-like (LOC101295974), mRNA	--	--	--	--	Q9FN30	1715	0	Probable aminotransferase TAT2 OS=Arabidopsis thaliana GN=At5g53970 PE=2 SV=1	PF00155//PF01212//PF00266//PF01053	Aminotransferase class I and II//Beta-eliminating lyase//Aminotransferase class-V//Cys/Met metabolism PLP-dependent enzyme	GO:0008152//GO:0009058//GO:0006520	metabolic process//biosynthetic process//cellular amino acid metabolic process	GO:0016829//GO:0030170	lyase activity//pyridoxal phosphate binding	--	--	KOG0257	Kynurenine aminotransferase, glutamine transaminase K
c43231_g1	9234.36	3837.98	1.2667	0	0	1177	587922840	EXC10220.1	1006	4.72605e-133	hypothetical protein L484_004398 [Morus notabilis]	--	--	--	--	--	--	--	--	--	--	--	--	--	PF00197//PF09266	Trypsin and protease inhibitor//Viral DNA topoisomerase I, N-terminal	GO:0006265	DNA topological change	GO:0004866//GO:0003677//GO:0003916	endopeptidase inhibitor activity//DNA binding//DNA topoisomerase activity	--	--	--	--
c43239_g1	360.053	156.788	1.1994	5.4928e-13	6.2407e-11	2493	587876248	EXB65340.1	3355	0	putative sulfate transporter 4.2 [Morus notabilis]	470143815	XM_004307516.1	845	0	PREDICTED: Fragaria vesca subsp. vesca probable sulfate transporter 4.2-like (LOC101303456), mRNA	K18059	SULTR4	sulfate transporter 4	http://www.genome.jp/dbget-bin/www_bget?ko:K18059	Q8GYH8	2439	0	Probable sulfate transporter 4.2 OS=Arabidopsis thaliana GN=SULTR4;2 PE=2 SV=2	PF00916	Sulfate transporter family	GO:0008272	sulfate transport	GO:0015116	sulfate transmembrane transporter activity	GO:0016021	integral component of membrane	KOG0236	Sulfate/bicarbonate/oxalate exchanger SAT-1 and related transporters (SLC26 family)
c43265_g1	348.259	165.13	1.0766	2.757e-10	2.4149e-08	2136	587864853	EXB54452.1	1115	3.50338e-145	hypothetical protein L484_019011 [Morus notabilis]	470125344	XM_004298615.1	302	6.5473e-155	PREDICTED: Fragaria vesca subsp. vesca axial regulator YABBY 1-like (LOC101291047), mRNA	--	--	--	--	O22152	610	7.32432e-72	Axial regulator YABBY 1 OS=Arabidopsis thaliana GN=YAB1 PE=1 SV=1	--	--	--	--	--	--	--	--	--	--
c43291_g2	176.483	80.611	1.1305	2.1337e-06	0.00010734	1893	587901702	EXB89966.1	1364	0	Mitochondrial uncoupling protein 3 [Morus notabilis]	225440589	XM_002277385.1	477	0	PREDICTED: Vitis vinifera mitochondrial uncoupling protein 3-like (LOC100254421), mRNA	K15103	UCP2_3, SLC25A8_9	solute carrier family 25 (mitochondrial uncoupling protein), member 8/9	http://www.genome.jp/dbget-bin/www_bget?ko:K15103	O81845	1236	8.51561e-165	Mitochondrial uncoupling protein 1 OS=Arabidopsis thaliana GN=PUMP1 PE=1 SV=1	--	--	--	--	--	--	--	--	KOG0753	Mitochondrial fatty acid anion carrier protein/Uncoupling protein
c43313_g1	398.683	113.892	1.8076	4.5609e-29	1.4495e-26	1657	587846914	EXB37354.1	1914	0	hypothetical protein L484_024281 [Morus notabilis]	359474211	XM_002273847.2	372	0	PREDICTED: Vitis vinifera phosphatase YfbT-like (LOC100261521), mRNA	--	--	--	--	P44004	190	6.7449e-15	Uncharacterized protein HI_0488 OS=Haemophilus influenzae (strain ATCC 51907 / DSM 11121 / KW20 / Rd) GN=HI_0488 PE=3 SV=1	--	--	--	--	--	--	--	--	KOG2914	Predicted haloacid-halidohydrolase and related hydrolases
c43313_g2	49.2876	8.386	2.5552	3.2003e-07	1.87e-05	490	587933365	EXC20340.1	419	9.33556e-50	hypothetical protein L484_020561 [Morus notabilis]	--	--	--	--	--	--	--	--	--	--	--	--	--	--	--	--	--	--	--	--	--	--	--
c43315_g2	449.756	104.584	2.1045	3.698e-41	1.7053e-38	1136	587878315	EXB67322.1	521	3.46986e-76	hypothetical protein L484_025804 [Morus notabilis]	226500125	NM_001156099.1	107	8.62014e-47	Zea mays lactoylglutathione lyase (LOC100283197), mRNA >gi|195628123|gb|EU963774.1| Zea mays clone 272553 lactoylglutathione lyase mRNA, complete cds	--	--	--	--	--	--	--	--	--	--	--	--	--	--	--	--	--	--
c43379_g1	146.564	67.4832	1.1189	1.9379e-05	0.00079111	4035	587846306	EXB36807.1	5376	0	Cellulose synthase-like protein D3 [Morus notabilis]	470131547	XM_004301607.1	1237	0	PREDICTED: Fragaria vesca subsp. vesca cellulose synthase-like protein D3-like (LOC101292423), mRNA	--	--	--	--	A2YU42	4276	0	Cellulose synthase-like protein D2 OS=Oryza sativa subsp. indica GN=CSLD2 PE=3 SV=1	PF01485//PF03552	IBR domain//Cellulose synthase	GO:0030244//GO:0005982//GO:0006011//GO:0005985	cellulose biosynthetic process//starch metabolic process//UDP-glucose metabolic process//sucrose metabolic process	GO:0016760//GO:0008270	cellulose synthase (UDP-forming) activity//zinc ion binding	GO:0016020	membrane	--	--
c43389_g2	671.198	240.867	1.4785	7.1508e-34	2.6278e-31	1914	587838623	EXB29319.1	1632	0	F-box/kelch-repeat protein [Morus notabilis]	--	--	--	--	--	--	--	--	--	Q9LMR5	471	4.30362e-51	F-box/kelch-repeat protein At1g15670 OS=Arabidopsis thaliana GN=At1g15670 PE=2 SV=1	PF01344//PF00646//PF07646	Kelch motif//F-box domain//Kelch motif	--	--	GO:0005515	protein binding	--	--	KOG1072	FOG: Kelch repeat
c43393_g1	1030.17	395.547	1.381	5.2162e-45	2.6962e-42	1115	587948682	EXC34935.1	247	9.35496e-22	hypothetical protein L484_020052 [Morus notabilis]	--	--	--	--	--	--	--	--	--	--	--	--	--	--	--	--	--	--	--	--	--	--	--
c43400_g1	590.423	196.566	1.5867	5.8876e-34	2.1806e-31	1201	558695306	BAO09560.1	1149	1.29261e-154	osmotin, partial [Morus alba]	558695305	AB762081.1	773	0	Morus alba mRNA for osmotin, partial cds	--	--	--	--	P50700	882	1.35909e-115	Osmotin-like protein OSM34 OS=Arabidopsis thaliana GN=OSM34 PE=2 SV=2	--	--	--	--	--	--	--	--	--	--
c43403_g1	276.086	76.44	1.8527	1.9764e-21	4.2257e-19	2570	587854380	EXB44443.1	3398	0	hypothetical protein L484_013861 [Morus notabilis]	356521140	XM_003529168.1	149	8.90152e-70	PREDICTED: Glycine max uncharacterized protein LOC100814036 (LOC100814036), mRNA	--	--	--	--	A8LHQ6	188	2.21819e-13	Protein TolB OS=Dinoroseobacter shibae (strain DSM 16493 / NCIMB 14021 / DFL 12) GN=tolB PE=3 SV=1	PF00930	Dipeptidyl peptidase IV (DPP IV) N-terminal region	GO:0006508	proteolysis	--	--	GO:0016020	membrane	--	--
c43405_g1	77.962	14.6206	2.4148	6.1657e-10	5.1696e-08	1764	587861277	EXB51134.1	1704	0	Homocysteine S-methyltransferase 3 [Morus notabilis]	224102090	XM_002312506.1	302	5.3886e-155	Populus trichocarpa homocysteine s-methyltransferase (HMT3), mRNA	K00547	mmuM	homocysteine S-methyltransferase	http://www.genome.jp/dbget-bin/www_bget?ko:K00547	Q8LAX0	1305	4.4676e-175	Homocysteine S-methyltransferase 3 OS=Arabidopsis thaliana GN=HMT3 PE=1 SV=2	PF02574	Homocysteine S-methyltransferase	GO:0006555	methionine metabolic process	GO:0008898	S-adenosylmethionine-homocysteine S-methyltransferase activity	--	--	KOG1579	Homocysteine S-methyltransferase
c43417_g1	47.7727	101.774	-1.0911	4.1355e-08	2.7789e-06	2270	587861203	EXB51063.1	2205	0	hypothetical protein L484_023766 [Morus notabilis]	470117488	XM_004294842.1	410	0	PREDICTED: Fragaria vesca subsp. vesca probable amino acid permease 7-like, transcript variant 2 (LOC101295606), mRNA	--	--	--	--	Q9FF99	1334	3.1393e-175	Probable amino acid permease 7 OS=Arabidopsis thaliana GN=AAP7 PE=1 SV=1	PF04505	Interferon-induced transmembrane protein	GO:0009607	response to biotic stimulus	--	--	GO:0016021	integral component of membrane	--	--
c43452_g1	37.8178	77.0546	-1.0268	4.3463e-06	0.00020403	2866	587838855	EXB29541.1	3383	0	hypothetical protein L484_010599 [Morus notabilis]	470114370	XM_004293341.1	780	0	PREDICTED: Fragaria vesca subsp. vesca pentatricopeptide repeat-containing protein At4g16390, chloroplastic-like (LOC101297809), mRNA	--	--	--	--	Q8GWE0	2405	0	Pentatricopeptide repeat-containing protein At4g16390, chloroplastic OS=Arabidopsis thaliana GN=P67 PE=1 SV=3	PF00249//PF05459	Myb-like DNA-binding domain//Herpesvirus transcriptional regulator family	GO:0006355	regulation of transcription, DNA-templated	GO:0003682	chromatin binding	GO:0000785	chromatin	--	--
c43476_g1	221.821	72.2689	1.6179	3.5235e-14	4.3615e-12	1737	587971032	EXC55917.1	1601	0	GDSL esterase/lipase 1 [Morus notabilis]	--	--	--	--	--	--	--	--	--	Q9FLN0	881	3.82885e-111	GDSL esterase/lipase 1 OS=Arabidopsis thaliana GN=GLIP1 PE=1 SV=1	PF00657	GDSL-like Lipase/Acylhydrolase	GO:0006629	lipid metabolic process	GO:0016788	hydrolase activity, acting on ester bonds	--	--	--	--
c43478_g1	42.9575	9.43974	2.1861	1.9229e-05	0.00078581	2376	587894083	EXB82615.1	3195	0	U-box domain-containing protein 18 [Morus notabilis]	--	--	--	--	--	--	--	--	--	O80742	1414	0	U-box domain-containing protein 19 OS=Arabidopsis thaliana GN=PUB19 PE=2 SV=1	PF00514//PF07429//PF03224//PF04564	Armadillo/beta-catenin-like repeat//4-alpha-L-fucosyltransferase glycosyl transferase group 56//V-ATPase subunit H//U-box domain	GO:0006119//GO:0016567//GO:0015991//GO:0015992//GO:0009246	oxidative phosphorylation//protein ubiquitination//ATP hydrolysis coupled proton transport//proton transport//enterobacterial common antigen biosynthetic process	GO:0008417//GO:0046961//GO:0004842//GO:0005515	fucosyltransferase activity//proton-transporting ATPase activity, rotational mechanism//ubiquitin-protein transferase activity//protein binding	GO:0000221//GO:0009276//GO:0000151	vacuolar proton-transporting V-type ATPase, V1 domain//Gram-negative-bacterium-type cell wall//ubiquitin ligase complex	KOG4224	Armadillo repeat protein VAC8 required for vacuole fusion, inheritance and cytosol-to-vacuole protein targeting
c43556_g2	115.076	23.0505	2.3197	2.7589e-13	3.2042e-11	1671	587935268	EXC22151.1	1885	0	putative S-adenosylmethionine-dependent methyltransferase [Morus notabilis]	--	--	--	--	--	--	--	--	--	Q9LS10	721	8.13818e-88	Probable S-adenosylmethionine-dependent methyltransferase At5g38100 OS=Arabidopsis thaliana GN=At5g38100 PE=2 SV=1	PF03492	SAM dependent carboxyl methyltransferase	--	--	GO:0008168	methyltransferase activity	--	--	--	--
c43580_g1	264.941	116.658	1.1834	1.0626e-09	8.6024e-08	2076	587875550	EXB64659.1	2476	0	Alanine aminotransferase 2 [Morus notabilis]	359482439	XM_002265258.2	802	0	PREDICTED: Vitis vinifera alanine aminotransferase 2-like (LOC100241156), mRNA	K00814	GPT, ALT	alanine transaminase	http://www.genome.jp/dbget-bin/www_bget?ko:K00814	Q9LDV4	2114	0	Alanine aminotransferase 2, mitochondrial OS=Arabidopsis thaliana GN=ALAAT2 PE=2 SV=1	PF00155	Aminotransferase class I and II	GO:0009058	biosynthetic process	GO:0030170	pyridoxal phosphate binding	--	--	KOG0258	Alanine aminotransferase
c43590_g1	108.26	47.1548	1.199	7.7097e-05	0.002739	1701	587849358	EXB39588.1	1492	0	Apoptosis-inducing factor-A-like protein [Morus notabilis]	--	--	--	--	--	--	--	--	--	B5FXE5	389	4.82304e-40	Apoptosis-inducing factor 2 OS=Taeniopygia guttata GN=AIFM2 PE=2 SV=1	PF05834//PF13241//PF02254//PF00070//PF07992//PF02558//PF01266//PF00743	Lycopene cyclase protein//Putative NAD(P)-binding//TrkA-N domain//Pyridine nucleotide-disulphide oxidoreductase//Pyridine nucleotide-disulphide oxidoreductase//Ketopantoate reductase PanE/ApbA//FAD dependent oxidoreductase//Flavin-binding monooxygenase-like	GO:0015940//GO:0016117//GO:0006779//GO:0055114//GO:0006813//GO:0019354	pantothenate biosynthetic process//carotenoid biosynthetic process//porphyrin-containing compound biosynthetic process//oxidation-reduction process//potassium ion transport//siroheme biosynthetic process	GO:0043115//GO:0050660//GO:0050661//GO:0004499//GO:0008677//GO:0016705//GO:0016491	precorrin-2 dehydrogenase activity//flavin adenine dinucleotide binding//NADP binding//N,N-dimethylaniline monooxygenase activity//2-dehydropantoate 2-reductase activity//oxidoreductase activity, acting on paired donors, with incorporation or reduction of molecular oxygen//oxidoreductase activity	--	--	KOG1336	Monodehydroascorbate/ferredoxin reductase
c43611_g1	0.757438	183.57	-7.921	3.7771e-43	1.8316e-40	2959	674913486	CDY19671.1	445	6.65708e-110	BnaC09g29270D [Brassica napus]	89574460	DQ226511.1	1363	0	Morus indica chloroplast, complete genome	--	--	--	--	Q49KT9	268	1.83029e-25	Uncharacterized protein ycf68 OS=Eucalyptus globulus subsp. globulus GN=ycf68-1 PE=3 SV=1	--	--	--	--	--	--	--	--	--	--
c43620_g1	109.828	26.1239	2.0718	5.3989e-11	5.0639e-09	1486	587864707	EXB54322.1	1397	0	NAC domain-containing protein 100 [Morus notabilis]	356507122	XM_003522272.1	201	6.32393e-99	PREDICTED: Glycine max NAC domain-containing protein 100-like (LOC100775809), mRNA	--	--	--	--	Q9FLJ2	759	1.6718e-94	NAC domain-containing protein 100 OS=Arabidopsis thaliana GN=NAC100 PE=2 SV=1	PF02365	No apical meristem (NAM) protein	GO:0006355	regulation of transcription, DNA-templated	GO:0003677	DNA binding	--	--	--	--
c43620_g2	184.49	60.3704	1.6116	5.7334e-12	6.0331e-10	1551	587841336	EXB31943.1	1445	0	NAC domain-containing protein 100 [Morus notabilis]	407098203	JQ001774.1	277	3.73112e-141	Rosa hybrid cultivar NAC domain protein 100 (NAC100) mRNA, complete cds	--	--	--	--	Q9FLJ2	861	1.60355e-109	NAC domain-containing protein 100 OS=Arabidopsis thaliana GN=NAC100 PE=2 SV=1	PF06446//PF02365//PF07415	Hepcidin//No apical meristem (NAM) protein//Gammaherpesvirus latent membrane protein (LMP2) protein	GO:0006879//GO:0006355//GO:0019042	cellular iron ion homeostasis//regulation of transcription, DNA-templated//viral latency	GO:0003677	DNA binding	GO:0005576//GO:0033644	extracellular region//host cell membrane	--	--
c43656_g1	122.975	37.8029	1.7018	3.6255e-09	2.7684e-07	1940	587916636	EXC04280.1	2569	0	Squalene monooxygenase [Morus notabilis]	502132707	XM_004501434.1	461	0	PREDICTED: Cicer arietinum squalene monooxygenase-like (LOC101491995), transcript variant X1, mRNA	K00511	SQLE, ERG1	squalene monooxygenase	http://www.genome.jp/dbget-bin/www_bget?ko:K00511	O48651	2014	0	Squalene monooxygenase OS=Panax ginseng PE=2 SV=1	PF01788//PF00070//PF05834//PF13241//PF01210//PF07992//PF02558//PF01266//PF08491//PF02737//PF01134	PsbJ//Pyridine nucleotide-disulphide oxidoreductase//Lycopene cyclase protein//Putative NAD(P)-binding//NAD-dependent glycerol-3-phosphate dehydrogenase N-terminus//Pyridine nucleotide-disulphide oxidoreductase//Ketopantoate reductase PanE/ApbA//FAD dependent oxidoreductase//Squalene epoxidase//3-hydroxyacyl-CoA dehydrogenase, NAD binding domain//Glucose inhibited division protein A	GO:0046168//GO:0016114//GO:0015940//GO:0006554//GO:0018874//GO:0006550//GO:0019354//GO:0006694//GO:0006574//GO:0006779//GO:0006631//GO:0006633//GO:0015979//GO:0016117//GO:0006552//GO:0055114//GO:0008033//GO:0006568	glycerol-3-phosphate catabolic process//terpenoid biosynthetic process//pantothenate biosynthetic process//lysine catabolic process//benzoate metabolic process//isoleucine catabolic process//siroheme biosynthetic process//steroid biosynthetic process//valine catabolic process//porphyrin-containing compound biosynthetic process//fatty acid metabolic process//fatty acid biosynthetic process//photos…	GO:0043115//GO:0016616//GO:0008677//GO:0051287//GO:0016491//GO:0016705//GO:0004506//GO:0050660//GO:0003857	precorrin-2 dehydrogenase activity//oxidoreductase activity, acting on the CH-OH group of donors, NAD or NADP as acceptor//2-dehydropantoate 2-reductase activity//NAD binding//oxidoreductase activity//oxidoreductase activity, acting on paired donors, with incorporation or reduction of molecular oxygen//squalene monooxygenase activity//flavin adenine dinucleotide binding//3-hydroxyacyl-CoA dehydro…	GO:0016021//GO:0016020//GO:0005737//GO:0009523//GO:0009539	integral component of membrane//membrane//cytoplasm//photosystem II//photosystem II reaction center	KOG1298	Squalene monooxygenase
c43713_g1	292.371	145.416	1.0076	8.0281e-08	5.2013e-06	1983	587913641	EXC01444.1	2673	0	Phospholipase C 4 [Morus notabilis]	225434609	XM_002278377.1	511	0	PREDICTED: Vitis vinifera phospholipase C 3-like (LOC100250203), mRNA	K01114	plcC	phospholipase C	http://www.genome.jp/dbget-bin/www_bget?ko:K01114	Q8L7Y9	2223	0	Non-specific phospholipase C1 OS=Arabidopsis thaliana GN=NPC1 PE=2 SV=1	PF04185	Phosphoesterase family	--	--	GO:0016788	hydrolase activity, acting on ester bonds	--	--	--	--
c43748_g2	1097.66	350.773	1.6458	1.0535e-65	8.1239e-63	5482	587910688	EXB98559.1	3868	0	Auxin response factor 4 [Morus notabilis]	470148655	XM_004309822.1	920	0	PREDICTED: Fragaria vesca subsp. vesca auxin response factor 4-like (LOC101307556), mRNA	--	--	--	--	Q9ZTX9	2263	0	Auxin response factor 4 OS=Arabidopsis thaliana GN=ARF4 PE=1 SV=1	PF08028//PF02309//PF02770//PF02771//PF01997//PF02362//PF06507//PF00441	Acyl-CoA dehydrogenase, C-terminal domain//AUX/IAA family//Acyl-CoA dehydrogenase, middle domain//Acyl-CoA dehydrogenase, N-terminal domain//Translin family//B3 DNA binding domain//Auxin response factor//Acyl-CoA dehydrogenase, C-terminal domain	GO:0006118//GO:0009725//GO:0055114//GO:0008152//GO:0006355	electron transport//response to hormone//oxidation-reduction process//metabolic process//regulation of transcription, DNA-templated	GO:0003995//GO:0016491//GO:0016627//GO:0003677//GO:0043565//GO:0050660	acyl-CoA dehydrogenase activity//oxidoreductase activity//oxidoreductase activity, acting on the CH-CH group of donors//DNA binding//sequence-specific DNA binding//flavin adenine dinucleotide binding	GO:0005634	nucleus	KOG0141	Isovaleryl-CoA dehydrogenase
c43768_g1	198.286	89.0409	1.155	2.7131e-07	1.6073e-05	2363	587852251	EXB42381.1	1685	0	Serine/threonine-protein kinase HT1 [Morus notabilis]	470133430	XM_004302521.1	483	0	PREDICTED: Fragaria vesca subsp. vesca serine/threonine-protein kinase HT1-like (LOC101315161), mRNA	--	--	--	--	Q2MHE4	609	4.01277e-69	Serine/threonine-protein kinase HT1 OS=Arabidopsis thaliana GN=HT1 PE=1 SV=1	PF00069//PF06293//PF07714	Protein kinase domain//Lipopolysaccharide kinase (Kdo/WaaP) family//Protein tyrosine kinase	GO:0006468//GO:0009103	protein phosphorylation//lipopolysaccharide biosynthetic process	GO:0016773//GO:0004672//GO:0005524	phosphotransferase activity, alcohol group as acceptor//protein kinase activity//ATP binding	GO:0016020	membrane	KOG0192	Tyrosine kinase specific for activated (GTP-bound) p21cdc42Hs
c43772_g2	252.551	73.7617	1.7756	1.7544e-18	3.1378e-16	1577	587890026	EXB78684.1	1450	0	Protein-tyrosine-phosphatase [Morus notabilis]	470136584	XM_004304019.1	314	1.02573e-161	PREDICTED: Fragaria vesca subsp. vesca protein-tyrosine-phosphatase IBR5-like (LOC101294867), mRNA	K04459	DUSP, MKP	dual specificity MAP kinase phosphatase	http://www.genome.jp/dbget-bin/www_bget?ko:K04459	Q84JU4	861	1.63777e-110	Protein-tyrosine-phosphatase IBR5 OS=Arabidopsis thaliana GN=IBR5 PE=1 SV=1	PF02318//PF00102//PF00782	FYVE-type zinc finger//Protein-tyrosine phosphatase//Dual specificity phosphatase, catalytic domain	GO:0006886//GO:0006470//GO:0006570	intracellular protein transport//protein dephosphorylation//tyrosine metabolic process	GO:0017137//GO:0004725//GO:0008138	Rab GTPase binding//protein tyrosine phosphatase activity//protein tyrosine/serine/threonine phosphatase activity	--	--	KOG1716	Dual specificity phosphatase
c43837_g1	15.4734	42.4569	-1.4562	2.3056e-05	0.00092613	1381	587839617	EXB30271.1	1324	7.68898e-180	hypothetical protein L484_020911 [Morus notabilis]	449497530	XM_004160380.1	204	1.26095e-100	PREDICTED: Cucumis sativus uncharacterized LOC101217184 (LOC101217184), mRNA	--	--	--	--	--	--	--	--	PF04755	PAP_fibrillin	--	--	GO:0005198	structural molecule activity	GO:0009507	chloroplast	--	--
c43863_g1	74.9322	17.6501	2.0859	5.1344e-08	3.4015e-06	2174	587892261	EXB80848.1	1853	0	Transcription factor TGA1 [Morus notabilis]	224093811	XM_002309966.1	219	9.18945e-109	Populus trichocarpa predicted protein, mRNA	K14431	TGA	transcription factor TGA	http://www.genome.jp/dbget-bin/www_bget?ko:K14431	Q39237	1412	0	Transcription factor TGA1 OS=Arabidopsis thaliana GN=TGA1 PE=1 SV=2	PF07716//PF00170//PF14144	Basic region leucine zipper//bZIP transcription factor//Seed dormancy control	GO:0006351//GO:0006355	transcription, DNA-templated//regulation of transcription, DNA-templated	GO:0003700//GO:0043565	sequence-specific DNA binding transcription factor activity//sequence-specific DNA binding	GO:0005667	transcription factor complex	--	--
c43875_g1	285.825	118.546	1.2697	9.328e-12	9.4765e-10	2686	587930445	EXC17564.1	3652	0	Long chain acyl-CoA synthetase 7 [Morus notabilis]	225432603	XM_002277900.1	1030	0	PREDICTED: Vitis vinifera long chain acyl-CoA synthetase 7, peroxisomal-like (LOC100244213), mRNA	K01897	ACSL, fadD	long-chain acyl-CoA synthetase	http://www.genome.jp/dbget-bin/www_bget?ko:K01897	Q8LKS5	2940	0	Long chain acyl-CoA synthetase 7, peroxisomal OS=Arabidopsis thaliana GN=LACS7 PE=1 SV=2	PF00501	AMP-binding enzyme	GO:0008152	metabolic process	GO:0003824	catalytic activity	--	--	KOG1256	Long-chain acyl-CoA synthetases (AMP-forming)
c43893_g1	75.4733	27.8363	1.439	7.3674e-05	0.0026393	1710	587909912	EXB97808.1	1819	0	UDP-glucose 4-epimerase GEPI48 [Morus notabilis]	356497322	XM_003517462.1	470	0	PREDICTED: Glycine max UDP-glucose 4-epimerase GEPI48-like (LOC100818509), mRNA	K01784	galE, GALE	UDP-glucose 4-epimerase	http://www.genome.jp/dbget-bin/www_bget?ko:K01784	O65781	1656	0	UDP-glucose 4-epimerase GEPI48 OS=Cyamopsis tetragonoloba PE=2 SV=1	PF01370//PF00106//PF12424//PF12297//PF04321//PF00056//PF01073//PF01113//PF01266//PF02719	NAD dependent epimerase/dehydratase family//short chain dehydrogenase//Plasma membrane calcium transporter ATPase C terminal//Ellis van Creveld protein 2 like protein//RmlD substrate binding domain//lactate/malate dehydrogenase, NAD binding domain//3-beta hydroxysteroid dehydrogenase/isomerase family//Dihydrodipicolinate reductase, N-terminus//FAD dependent oxidoreductase//Polysaccharide biosynth…	GO:0044237//GO:0055114//GO:0008209//GO:0009225//GO:0045226//GO:0019872//GO:0009085//GO:0009117//GO:0008207//GO:0007224//GO:0008210//GO:0009058//GO:0030639//GO:0009089//GO:0006816//GO:0008152//GO:0006694	cellular metabolic process//oxidation-reduction process//androgen metabolic process//nucleotide-sugar metabolic process//extracellular polysaccharide biosynthetic process//streptomycin biosynthetic process//lysine biosynthetic process//nucleotide metabolic process//C21-steroid hormone metabolic process//smoothened signaling pathway//estrogen metabolic process//biosynthetic process//polyketide bio…	GO:0005388//GO:0003824//GO:0008839//GO:0003854//GO:0008831//GO:0050662//GO:0016491//GO:0016616	calcium-transporting ATPase activity//catalytic activity//4-hydroxy-tetrahydrodipicolinate reductase//3-beta-hydroxy-delta5-steroid dehydrogenase activity//dTDP-4-dehydrorhamnose reductase activity//coenzyme binding//oxidoreductase activity//oxidoreductase activity, acting on the CH-OH group of donors, NAD or NADP as acceptor	GO:0016529	sarcoplasmic reticulum	KOG1371	UDP-glucose 4-epimerase/UDP-sulfoquinovose synthase
c43939_g1	252.606	94.7487	1.4147	9.6922e-13	1.0778e-10	915	587879180	EXB68158.1	293	3.31777e-29	hypothetical protein L484_003199 [Morus notabilis]	--	--	--	--	--	--	--	--	--	--	--	--	--	PF02535	ZIP Zinc transporter	GO:0030001//GO:0055085	metal ion transport//transmembrane transport	GO:0046873	metal ion transmembrane transporter activity	GO:0016020	membrane	--	--
c43966_g1	37.926	77.8889	-1.0382	3.3019e-06	0.00015897	1246	590721804	XP_007051719.1	1080	1.9797e-143	Ribosomal L5P family protein [Theobroma cacao] >gi|508703980|gb|EOX95876.1| Ribosomal L5P family protein [Theobroma cacao]	255541697	XM_002511867.1	239	3.96679e-120	Ricinus communis 50S ribosomal protein L5, putative, mRNA	K02931	RP-L5, MRPL5, rplE	large subunit ribosomal protein L5	http://www.genome.jp/dbget-bin/www_bget?ko:K02931	O04603	1013	6.49644e-135	50S ribosomal protein L5, chloroplastic OS=Arabidopsis thaliana GN=RPL5 PE=2 SV=1	PF00281//PF00673	Ribosomal protein L5//ribosomal L5P family C-terminus	GO:0042254//GO:0006412	ribosome biogenesis//translation	GO:0003735	structural constituent of ribosome	GO:0005840	ribosome	KOG0398	Mitochondrial/chloroplast ribosomal protein L5/L7
c43979_g1	200.018	480.988	-1.2659	4.2117e-39	1.8515e-36	2236	587894282	EXB82810.1	2883	0	Polyphenol oxidase [Morus notabilis]	--	--	--	--	--	--	--	--	--	P43309	1448	0	Polyphenol oxidase, chloroplastic OS=Malus domestica PE=2 SV=1	PF12142//PF12143//PF00264	Polyphenol oxidase middle domain//Protein of unknown function (DUF_B2219)//Common central domain of tyrosinase	GO:0006570//GO:0008152//GO:0006118//GO:0055114	tyrosine metabolic process//metabolic process//electron transport//oxidation-reduction process	GO:0016491//GO:0004097	oxidoreductase activity//catechol oxidase activity	--	--	--	--
c43980_g2	142.615	39.6908	1.8452	9.8196e-12	9.933e-10	1896	587907084	EXB95111.1	1684	0	putative transporter [Morus notabilis]	523711514	KF192017.1	63	4.19544e-22	Frangula alnus subsp. alnus clone Contig11597 polymorphic genomic sequence	--	--	--	--	--	--	--	--	PF03547	Membrane transport protein	GO:0055085	transmembrane transport	--	--	GO:0016021	integral component of membrane	--	--
c44025_g1	722.65	105.418	2.7772	1.0492e-94	1.2654e-91	3066	587906777	EXB94822.1	2966	0	Malate synthase [Morus notabilis]	470123046	XM_004297500.1	751	0	PREDICTED: Fragaria vesca subsp. vesca malate synthase, glyoxysomal-like (LOC101303992), mRNA	K01638	E2.3.3.9, aceB, glcB	malate synthase	http://www.genome.jp/dbget-bin/www_bget?ko:K01638	P17815	2589	0	Malate synthase, glyoxysomal OS=Ricinus communis PE=2 SV=1	PF01274//PF00847//PF03328	Malate synthase//AP2 domain//HpcH/HpaI aldolase/citrate lyase family	GO:0006097//GO:0006725//GO:0006355//GO:0006099//GO:0006090	glyoxylate cycle//cellular aromatic compound metabolic process//regulation of transcription, DNA-templated//tricarboxylic acid cycle//pyruvate metabolic process	GO:0016830//GO:0004474//GO:0003700	carbon-carbon lyase activity//malate synthase activity//sequence-specific DNA binding transcription factor activity	GO:0005667	transcription factor complex	KOG1261	Malate synthase
c44035_g5	1561.78	512.117	1.6086	4.5174e-89	5.0592e-86	2802	587913336	EXC01153.1	3203	0	Phosphoenolpyruvate carboxylase [Morus notabilis]	470127763	XM_004299784.1	829	0	PREDICTED: Fragaria vesca subsp. vesca phosphoenolpyruvate carboxykinase [ATP]-like (LOC101302361), mRNA	K01610	E4.1.1.49, pckA	phosphoenolpyruvate carboxykinase (ATP)	http://www.genome.jp/dbget-bin/www_bget?ko:K01610	Q9T074	2732	0	Phosphoenolpyruvate carboxykinase [ATP] OS=Arabidopsis thaliana GN=PCKA PE=1 SV=1	PF01293//PF06072	Phosphoenolpyruvate carboxykinase//Alphaherpesvirus tegument protein US9	GO:0015976//GO:0006099//GO:0006094	carbon utilization//tricarboxylic acid cycle//gluconeogenesis	GO:0004612//GO:0005524	phosphoenolpyruvate carboxykinase (ATP) activity//ATP binding	GO:0019033	viral tegument	--	--
c44038_g1	88.7284	35.0807	1.3387	6.1838e-05	0.0022634	3119	587913320	EXC01137.1	920	1.41923e-155	Inositol-tetrakisphosphate 1-kinase 2 [Morus notabilis]	470127802	XM_004299801.1	353	0	PREDICTED: Fragaria vesca subsp. vesca inositol-tetrakisphosphate 1-kinase 2-like (LOC101308465), mRNA	K00913	ITPK1	inositol-1,3,4-trisphosphate 5/6-kinase / inositol-tetrakisphosphate 1-kinase	http://www.genome.jp/dbget-bin/www_bget?ko:K00913	Q9SUG3	894	1.18178e-108	Inositol-tetrakisphosphate 1-kinase 2 OS=Arabidopsis thaliana GN=ITPK2 PE=2 SV=2	PF05770//PF08926	Inositol 1, 3, 4-trisphosphate 5/6-kinase//Domain of unknown function (DUF1908)	GO:0009069//GO:0032957//GO:0016310//GO:0006468	serine family amino acid metabolic process//inositol trisphosphate metabolic process//phosphorylation//protein phosphorylation	GO:0005524//GO:0004674//GO:0052726//GO:0052725//GO:0047325//GO:0000287	ATP binding//protein serine/threonine kinase activity//inositol-1,3,4-trisphosphate 5-kinase activity//inositol-1,3,4-trisphosphate 6-kinase activity//inositol tetrakisphosphate 1-kinase activity//magnesium ion binding	GO:0005622	intracellular	--	--
c44098_g1	27.8088	70.0297	-1.3324	2.5961e-07	1.5438e-05	2801	587948650	EXC34903.1	3545	0	Heat shock protein 90 [Morus notabilis]	359485755	XM_002269978.2	1180	0	PREDICTED: Vitis vinifera endoplasmin homolog (LOC100258010), mRNA	--	--	--	--	Q9STX5	1348	3.39363e-170	Endoplasmin homolog OS=Arabidopsis thaliana GN=SHD PE=1 SV=1	PF00183//PF02518//PF09280//PF14862	Hsp90 protein//Histidine kinase-, DNA gyrase B-, and HSP90-like ATPase//XPC-binding domain//Big defensin	GO:0006950//GO:0043161//GO:0050829//GO:0050830//GO:0006457//GO:0006281//GO:0006289	response to stress//proteasome-mediated ubiquitin-dependent protein catabolic process//defense response to Gram-negative bacterium//defense response to Gram-positive bacterium//protein folding//DNA repair//nucleotide-excision repair	GO:0005524//GO:0003684//GO:0051082	ATP binding//damaged DNA binding//unfolded protein binding	--	--	KOG0019	Molecular chaperone (HSP90 family)
c44151_g1	116.97	40.2616	1.5387	1.4727e-07	9.1026e-06	1604	587930205	EXC17334.1	1208	8.99524e-161	hypothetical protein L484_027523 [Morus notabilis]	470109648	XM_004291057.1	35	1.29961e-06	PREDICTED: Fragaria vesca subsp. vesca uncharacterized LOC101303665, transcript variant 2 (LOC101303665), mRNA	--	--	--	--	--	--	--	--	PF01484	Nematode cuticle collagen N-terminal domain	--	--	GO:0042302	structural constituent of cuticle	--	--	--	--
c44196_g1	132.498	299.218	-1.1752	6.7033e-23	1.6169e-20	2035	645242536	XP_008227590.1	2096	0	PREDICTED: aldehyde dehydrogenase family 3 member H1 isoform X1 [Prunus mume]	470104166	XM_004288438.1	440	0	PREDICTED: Fragaria vesca subsp. vesca aldehyde dehydrogenase family 3 member I1, chloroplastic-like (LOC101313059), mRNA	K00128	E1.2.1.3	aldehyde dehydrogenase (NAD+)	http://www.genome.jp/dbget-bin/www_bget?ko:K00128	Q8W033	1808	0	Aldehyde dehydrogenase family 3 member I1, chloroplastic OS=Arabidopsis thaliana GN=ALDH3I1 PE=1 SV=2	PF00171	Aldehyde dehydrogenase family	GO:0055114//GO:0008152	oxidation-reduction process//metabolic process	GO:0016491	oxidoreductase activity	--	--	KOG2456	Aldehyde dehydrogenase
c44223_g1	4.81514	27.0021	-2.4874	5.8099e-06	0.0002661	2420	587908208	EXB96170.1	2087	0	hypothetical protein L484_017018 [Morus notabilis]	--	--	--	--	--	--	--	--	--	Q9STN3	545	9.85113e-57	Putative transcription elongation factor SPT5 homolog 1 OS=Arabidopsis thaliana GN=At4g08350 PE=1 SV=2	--	--	--	--	--	--	--	--	KOG1999	RNA polymerase II transcription elongation factor DSIF/SUPT5H/SPT5
c44239_g1	16.6095	0.263435	5.9784	4.6899e-05	0.0017563	542	--	--	--	--	--	--	--	--	--	--	--	--	--	--	--	--	--	--	--	--	--	--	--	--	--	--	--	--
c44245_g1	128.115	51.6771	1.3098	2.4815e-06	0.00012274	4047	587850264	EXB40450.1	3240	0	putative L-type lectin-domain containing receptor kinase S.5 [Morus notabilis]	449500131	XM_004160965.1	135	8.53894e-62	PREDICTED: Cucumis sativus probable L-type lectin-domain containing receptor kinase S.5-like (LOC101226211), mRNA	--	--	--	--	Q9FG33	1118	1.18142e-134	Probable L-type lectin-domain containing receptor kinase S.5 OS=Arabidopsis thaliana GN=LECRKS5 PE=2 SV=1	PF07714//PF00139//PF06293//PF00069	Protein tyrosine kinase//Legume lectin domain//Lipopolysaccharide kinase (Kdo/WaaP) family//Protein kinase domain	GO:0009103//GO:0006468	lipopolysaccharide biosynthetic process//protein phosphorylation	GO:0030246//GO:0005524//GO:0004672//GO:0016773	carbohydrate binding//ATP binding//protein kinase activity//phosphotransferase activity, alcohol group as acceptor	GO:0016020	membrane	--	--
c44249_g1	169.071	73.8934	1.1941	8.6917e-07	4.7209e-05	4340	587845902	EXB36434.1	2923	0	hypothetical protein L484_010001 [Morus notabilis]	470103448	XM_004288101.1	675	0	PREDICTED: Fragaria vesca subsp. vesca amino-acid permease BAT1-like, transcript variant 2 (LOC101305793), mRNA	--	--	--	--	B9EXZ6	803	2.46886e-92	Amino-acid permease BAT1 homolog OS=Oryza sativa subsp. japonica GN=BAT1 PE=2 SV=1	PF13520//PF01764//PF00324	Amino acid permease//Lipase (class 3)//Amino acid permease	GO:0003333//GO:0046486//GO:0006810//GO:0006629//GO:0006865//GO:0016042//GO:0055085	amino acid transmembrane transport//glycerolipid metabolic process//transport//lipid metabolic process//amino acid transport//lipid catabolic process//transmembrane transport	GO:0015171//GO:0004806	amino acid transmembrane transporter activity//triglyceride lipase activity	GO:0016020	membrane	KOG1289	Amino acid transporters
c44305_g1	383.588	103.222	1.8938	3.7016e-30	1.2437e-27	2539	587834657	EXB25444.1	1078	1.28645e-134	Endoplasmic oxidoreductin-1 [Morus notabilis]	470114678	XM_004293490.1	304	6.02692e-156	PREDICTED: Fragaria vesca subsp. vesca endoplasmic oxidoreductin-1-like (LOC101293373), mRNA	--	--	--	--	Q9C7S7	793	4.5758e-94	Endoplasmic reticulum oxidoreductin-1 OS=Arabidopsis thaliana GN=AERO1 PE=1 SV=1	PF13746//PF04137	4Fe-4S dicluster domain//Endoplasmic Reticulum Oxidoreductin 1 (ERO1)	GO:0055114	oxidation-reduction process	GO:0003756//GO:0016671//GO:0051536	protein disulfide isomerase activity//oxidoreductase activity, acting on a sulfur group of donors, disulfide as acceptor//iron-sulfur cluster binding	GO:0005783	endoplasmic reticulum	KOG2608	Endoplasmic reticulum membrane-associated oxidoreductin involved in disulfide bond formation
c44336_g1	84.5084	19.582	2.1096	5.3917e-09	4.0129e-07	1198	587895346	EXB83847.1	687	1.02272e-85	Homeobox-leucine zipper protein ATHB-12 [Morus notabilis]	--	--	--	--	--	--	--	--	--	Q9M276	432	1.40366e-48	Homeobox-leucine zipper protein ATHB-12 OS=Arabidopsis thaliana GN=ATHB-12 PE=2 SV=1	PF00046//PF02183//PF05920	Homeobox domain//Homeobox associated leucine zipper//Homeobox KN domain	GO:0006355	regulation of transcription, DNA-templated	GO:0043565//GO:0003677//GO:0003700	sequence-specific DNA binding//DNA binding//sequence-specific DNA binding transcription factor activity	GO:0005634//GO:0005667	nucleus//transcription factor complex	KOG0483	Transcription factor HEX, contains HOX and HALZ domains
c44373_g1	33.1109	3.38075	3.2919	1.1511e-06	6.1317e-05	671	587918943	EXC06429.1	335	1.65688e-33	hypothetical protein L484_004715 [Morus notabilis]	--	--	--	--	--	--	--	--	--	--	--	--	--	--	--	--	--	--	--	--	--	--	--
c44373_g2	205.266	29.5486	2.7963	2.2116e-28	6.755e-26	2667	590668541	XP_007037522.1	1163	2.47452e-143	Uncharacterized protein TCM_014176 [Theobroma cacao] >gi|508774767|gb|EOY22023.1| Uncharacterized protein TCM_014176 [Theobroma cacao]	--	--	--	--	--	--	--	--	--	Q96MB7	154	2.1614e-09	Putative nuclease HARBI1 OS=Homo sapiens GN=HARBI1 PE=1 SV=1	PF07834//PF04827//PF01609	RanGAP1 C-terminal domain//Plant transposon protein//Transposase DDE domain	GO:0006313//GO:0007165	transposition, DNA-mediated//signal transduction	GO:0016788//GO:0005098//GO:0003677//GO:0004803	hydrolase activity, acting on ester bonds//Ran GTPase activator activity//DNA binding//transposase activity	--	--	--	--
c44416_g1	81.4787	26.7386	1.6075	4.9823e-06	0.00023089	2300	587946584	EXC32916.1	1891	0	hypothetical protein L484_013031 [Morus notabilis]	255580222	XM_002530896.1	394	0	Ricinus communis amino acid transporter, putative, mRNA	K15015	SLC32A, VGAT	solute carrier family 32 (vesicular inhibitory amino acid transporter)	http://www.genome.jp/dbget-bin/www_bget?ko:K15015	P47082	332	6.57652e-31	Vacuolar amino acid transporter 1 OS=Saccharomyces cerevisiae (strain ATCC 204508 / S288c) GN=AVT1 PE=1 SV=1	--	--	--	--	--	--	--	--	KOG1303	Amino acid transporters
c44436_g1	110.153	288.11	-1.3871	9.3621e-27	2.6689e-24	1964	587944214	EXC30696.1	2492	0	Cytochrome P450 98A2 [Morus notabilis]	333890815	JF799117.1	410	0	Ruta graveolens CYP98A22 mRNA, complete cds	K09754	CYP98A3, C3'H	coumaroylquinate(coumaroylshikimate) 3'-monooxygenase	http://www.genome.jp/dbget-bin/www_bget?ko:K09754	O48922	2124	0	Cytochrome P450 98A2 OS=Glycine max GN=CYP98A2 PE=2 SV=1	PF00067	Cytochrome P450	GO:0055114	oxidation-reduction process	GO:0016705//GO:0005506//GO:0020037	oxidoreductase activity, acting on paired donors, with incorporation or reduction of molecular oxygen//iron ion binding//heme binding	--	--	KOG0156	Cytochrome P450 CYP2 subfamily
c44445_g1	766.04	70.1614	3.4487	1.099e-126	2.2476e-123	2515	587840623	EXB31248.1	3164	0	Periplasmic beta-glucosidase [Morus notabilis]	118486348	EF146977.1	584	0	Populus trichocarpa clone WS01225_L03 unknown mRNA	K05349	bglX	beta-glucosidase	http://www.genome.jp/dbget-bin/www_bget?ko:K05349	A7LXU3	683	1.85064e-75	Beta-glucosidase BoGH3B OS=Bacteroides ovatus (strain ATCC 8483 / DSM 1896 / JCM 5824 / NCTC 11153) GN=BACOVA_02659 PE=1 SV=1	PF00933//PF01915//PF07365	Glycosyl hydrolase family 3 N terminal domain//Glycosyl hydrolase family 3 C-terminal domain//Alpha conotoxin precursor	GO:0007268//GO:0007165//GO:0005975//GO:0009405	synaptic transmission//signal transduction//carbohydrate metabolic process//pathogenesis	GO:0030550//GO:0004553	acetylcholine receptor inhibitor activity//hydrolase activity, hydrolyzing O-glycosyl compounds	GO:0005576	extracellular region	--	--
c44483_g1	157.277	59.0094	1.4143	1.8229e-08	1.2798e-06	2650	587877221	EXB66275.1	2837	0	hypothetical protein L484_003031 [Morus notabilis]	470144847	XM_004308011.1	385	0	PREDICTED: Fragaria vesca subsp. vesca scarecrow-like protein 8-like (LOC101310065), mRNA	--	--	--	--	Q9FYR7	1243	1.44572e-157	Scarecrow-like protein 8 OS=Arabidopsis thaliana GN=SCL8 PE=2 SV=1	PF06888	Putative Phosphatase	--	--	GO:0016791	phosphatase activity	--	--	--	--
c44506_g1	12.8764	40.6568	-1.6588	7.6345e-06	0.00034006	2110	587877836	EXB66859.1	2387	0	Fatty acid desaturase 3 [Morus notabilis]	292786812	AK338600.1	390	0	Lotus japonicus cDNA, clone: LjFL2-032-AC12, HTC	--	--	--	--	Q43469	1699	0	Delta(8)-fatty-acid desaturase OS=Helianthus annuus GN=sld1 PE=1 SV=1	PF00173//PF00487//PF00769//PF05412	Cytochrome b5-like Heme/Steroid binding domain//Fatty acid desaturase//Ezrin/radixin/moesin family//Equine arterivirus Nsp2-type cysteine proteinase	GO:0006629//GO:0019082//GO:0016032	lipid metabolic process//viral protein processing//viral process	GO:0020037//GO:0008092	heme binding//cytoskeletal protein binding	GO:0019898//GO:0005737	extrinsic component of membrane//cytoplasm	KOG4232	Delta 6-fatty acid desaturase/delta-8 sphingolipid desaturase
c44547_g1	40.5229	110.599	-1.4485	9.7305e-12	9.8641e-10	1505	587849133	EXB39373.1	1883	0	hypothetical protein L484_025068 [Morus notabilis]	470108716	XM_004290607.1	490	0	PREDICTED: Fragaria vesca subsp. vesca chloroplast stem-loop binding protein of 41 kDa a, chloroplastic-like (LOC101315299), mRNA	--	--	--	--	Q9LYA9	1529	0	Chloroplast stem-loop binding protein of 41 kDa a, chloroplastic OS=Arabidopsis thaliana GN=CSP41A PE=1 SV=1	PF01370	NAD dependent epimerase/dehydratase family	GO:0044237	cellular metabolic process	GO:0050662//GO:0003824	coenzyme binding//catalytic activity	--	--	--	--
c44556_g1	737.258	273.533	1.4305	6.9377e-35	2.6531e-32	2874	645243889	XP_008228184.1	3150	0	PREDICTED: uncharacterized protein LOC103327621 [Prunus mume]	470135796	XM_004303647.1	683	0	PREDICTED: Fragaria vesca subsp. vesca uncharacterized LOC101299975 (LOC101299975), mRNA	--	--	--	--	Q9SYH1	2523	0	Probable GTP diphosphokinase RSH3, chloroplastic OS=Arabidopsis thaliana GN=RSH3 PE=2 SV=1	PF00050//PF04607//PF01966	Kazal-type serine protease inhibitor domain//Region found in RelA / SpoT proteins//HD domain	GO:0015969	guanosine tetraphosphate metabolic process	GO:0005515//GO:0008081//GO:0046872	protein binding//phosphoric diester hydrolase activity//metal ion binding	--	--	--	--
c44587_g1	28.9449	61.7315	-1.0927	1.906e-05	0.00078025	3770	587926378	EXC13619.1	5663	0	Brefeldin A-inhibited guanine nucleotide-exchange protein 1 [Morus notabilis]	359484236	XM_003633039.1	1602	0	PREDICTED: Vitis vinifera brefeldin A-inhibited guanine nucleotide-exchange protein 1-like (LOC100249070), mRNA	K13462	MIN7	guanine nucleotide-exchange factor	http://www.genome.jp/dbget-bin/www_bget?ko:K13462	F4IXW2	4607	0	Brefeldin A-inhibited guanine nucleotide-exchange protein 5 OS=Arabidopsis thaliana GN=BIG5 PE=1 SV=2	PF01369	Sec7 domain	GO:0043087//GO:0032012	regulation of GTPase activity//regulation of ARF protein signal transduction	GO:0005086	ARF guanyl-nucleotide exchange factor activity	--	--	KOG0929	Guanine nucleotide exchange factor
c44604_g1	131.794	13.3474	3.3037	2.4369e-22	5.5915e-20	3000	587845497	EXB36044.1	1885	0	Cellulose synthase-like protein E1 [Morus notabilis]	470118130	XR_184330.1	42	3.15125e-10	PREDICTED: Fragaria vesca subsp. vesca cellulose synthase-like protein E1-like (LOC101294344), misc_RNA	--	--	--	--	Q0DXZ1	1123	2.71479e-137	Cellulose synthase-like protein E2 OS=Oryza sativa subsp. japonica GN=CSLE2 PE=2 SV=1	PF03552//PF06638	Cellulose synthase//Strabismus protein	GO:0006011//GO:0005985//GO:0007275//GO:0030244//GO:0005982	UDP-glucose metabolic process//sucrose metabolic process//multicellular organismal development//cellulose biosynthetic process//starch metabolic process	GO:0016760	cellulose synthase (UDP-forming) activity	GO:0016021//GO:0016020	integral component of membrane//membrane	--	--
c44645_g1	88.512	224.359	-1.3419	2.0533e-20	4.1451e-18	1811	587867341	EXB56749.1	2107	0	Phosphoglycerate kinase [Morus notabilis]	470141722	XM_004306531.1	681	0	PREDICTED: Fragaria vesca subsp. vesca phosphoglycerate kinase, chloroplastic-like (LOC101309082), mRNA	K00927	PGK, pgk	phosphoglycerate kinase	http://www.genome.jp/dbget-bin/www_bget?ko:K00927	Q42961	1932	0	Phosphoglycerate kinase, chloroplastic OS=Nicotiana tabacum PE=1 SV=1	PF06638//PF00162	Strabismus protein//Phosphoglycerate kinase	GO:0016310//GO:0006096//GO:0006094//GO:0015976//GO:0007275	phosphorylation//glycolytic process//gluconeogenesis//carbon utilization//multicellular organismal development	GO:0004618	phosphoglycerate kinase activity	GO:0016021	integral component of membrane	KOG1367	3-phosphoglycerate kinase
c44653_g2	775.4	258.737	1.5835	6.7033e-44	3.2844e-41	3049	587889851	EXB78512.1	2239	0	putative WRKY transcription factor 33 [Morus notabilis]	359474579	XM_002281787.2	395	0	PREDICTED: Vitis vinifera ras-related protein RABH1b-like (LOC100242004), mRNA	K13424	WRKY33	WRKY transcription factor 33	http://www.genome.jp/dbget-bin/www_bget?ko:K13424	O80501	964	3.08594e-121	Ras-related protein RABH1b OS=Arabidopsis thaliana GN=RABH1B PE=1 SV=1	PF03106//PF02421//PF00274//PF04670//PF00025//PF00350//PF00071//PF00009//PF08477//PF01926//PF00887	WRKY DNA -binding domain//Ferrous iron transport protein B//Fructose-bisphosphate aldolase class-I//Gtr1/RagA G protein conserved region//ADP-ribosylation factor family//Dynamin family//Ras family//Elongation factor Tu GTP binding domain//Miro-like protein//50S ribosome-binding GTPase//Acyl CoA binding protein	GO:0006013//GO:0015684//GO:0006020//GO:0006355//GO:0007264//GO:0006098//GO:0006094//GO:0015976//GO:0006000//GO:0006096	mannose metabolic process//ferrous iron transport//inositol metabolic process//regulation of transcription, DNA-templated//small GTPase mediated signal transduction//pentose-phosphate shunt//gluconeogenesis//carbon utilization//fructose metabolic process//glycolytic process	GO:0003700//GO:0015093//GO:0000062//GO:0003924//GO:0043565//GO:0005525//GO:0004332	sequence-specific DNA binding transcription factor activity//ferrous iron transmembrane transporter activity//fatty-acyl-CoA binding//GTPase activity//sequence-specific DNA binding//GTP binding//fructose-bisphosphate aldolase activity	GO:0016021//GO:0005737//GO:0005622//GO:0005667//GO:0005634	integral component of membrane//cytoplasm//intracellular//transcription factor complex//nucleus	KOG0094	GTPase Rab6/YPT6/Ryh1, small G protein superfamily
c44655_g1	182.759	88.6897	1.0431	1.0178e-05	0.00044369	1591	587916251	EXC03942.1	1110	7.00223e-146	RING-H2 finger protein ATL2 [Morus notabilis]	--	--	--	--	--	--	--	--	--	Q8L9T5	480	1.38382e-53	RING-H2 finger protein ATL2 OS=Arabidopsis thaliana GN=ATL2 PE=2 SV=2	PF14634//PF13639//PF00097//PF01213//PF12861//PF12906//PF12678	zinc-RING finger domain//Ring finger domain//Zinc finger, C3HC4 type (RING finger)//Adenylate cyclase associated (CAP) N terminal//Anaphase-promoting complex subunit 11 RING-H2 finger//RING-variant domain//RING-H2 zinc finger	GO:0016567//GO:0007010	protein ubiquitination//cytoskeleton organization	GO:0003779//GO:0046872//GO:0005515//GO:0008270//GO:0004842	actin binding//metal ion binding//protein binding//zinc ion binding//ubiquitin-protein transferase activity	GO:0005680	anaphase-promoting complex	KOG0800	FOG: Predicted E3 ubiquitin ligase
c44704_g1	345.121	128.995	1.4198	5.8235e-17	9.1307e-15	2612	587887940	EXB76663.1	1806	0	hypothetical protein L484_011508 [Morus notabilis]	295855155	GU479995.1	146	4.21009e-68	Coffea arabica putative progesterone 5-beta-reductase mRNA, complete cds	--	--	--	--	Q9STX2	1371	1.66586e-180	3-oxo-Delta(4,5)-steroid 5-beta-reductase OS=Arabidopsis thaliana GN=VEP1 PE=1 SV=1	--	--	--	--	--	--	--	--	--	--
c44709_g1	223.661	89.7873	1.3167	3.956e-10	3.3588e-08	2166	587848632	EXB38891.1	2666	0	Protein phosphatase 2C 16 [Morus notabilis]	255546070	XM_002514049.1	276	1.88598e-140	Ricinus communis protein phosphatase 2c, putative, mRNA	--	--	--	--	Q9CAJ0	1138	1.01963e-145	Protein phosphatase 2C 16 OS=Arabidopsis thaliana GN=HAB1 PE=1 SV=1	PF00481//PF07228//PF02728	Protein phosphatase 2C//Stage II sporulation protein E (SpoIIE)//Copper amine oxidase, N3 domain	GO:0009308//GO:0055114	amine metabolic process//oxidation-reduction process	GO:0005507//GO:0008131//GO:0003824//GO:0048038	copper ion binding//primary amine oxidase activity//catalytic activity//quinone binding	--	--	KOG0698	Serine/threonine protein phosphatase
c44711_g1	166.149	74.2447	1.1621	2.1581e-06	0.00010833	3493	587886665	EXB75447.1	1189	6.92877e-148	hypothetical protein L484_002669 [Morus notabilis]	470141525	XM_004306433.1	287	2.34711e-146	PREDICTED: Fragaria vesca subsp. vesca major facilitator superfamily domain-containing protein 12-like (LOC101305102), mRNA	--	--	--	--	Q6NUT3	253	3.83023e-21	Major facilitator superfamily domain-containing protein 12 OS=Homo sapiens GN=MFSD12 PE=1 SV=2	PF08496//PF03002	Peptidase family S49 N-terminal//Somatostatin/Cortistatin family	GO:0007165	signal transduction	GO:0005179//GO:0004252	hormone activity//serine-type endopeptidase activity	GO:0005886//GO:0005576	plasma membrane//extracellular region	KOG4830	Predicted sugar transporter
c44714_g1	51.3976	180.98	-1.8161	2.6015e-23	6.4404e-21	1490	590686815	XP_007042489.1	977	1.91822e-123	Leucine-rich repeat family protein, putative [Theobroma cacao] >gi|508706424|gb|EOX98320.1| Leucine-rich repeat family protein, putative [Theobroma cacao]	--	--	--	--	--	--	--	--	--	Q8W3M4	710	2.40408e-86	Uncharacterized protein At4g06744 OS=Arabidopsis thaliana GN=At4g06744 PE=2 SV=1	PF00560//PF00922	Leucine Rich Repeat//Vesiculovirus phosphoprotein	GO:0006144	purine nucleobase metabolic process	GO:0003968//GO:0005515	RNA-directed RNA polymerase activity//protein binding	GO:0031379	RNA-directed RNA polymerase complex	KOG0619	FOG: Leucine rich repeat
c44723_g1	221.28	67.1319	1.7208	1.3266e-15	1.8571e-13	1697	587933037	EXC20038.1	1153	2.3214e-151	hypothetical protein L484_015716 [Morus notabilis]	--	--	--	--	--	--	--	--	--	--	--	--	--	--	--	--	--	--	--	--	--	--	--
c44731_g3	83.6428	20.7674	2.0099	2.2725e-08	1.5726e-06	1771	587909753	EXB97654.1	1332	5.93772e-176	hypothetical protein L484_020203 [Morus notabilis]	224056492	XM_002298847.1	256	2.01599e-129	Populus trichocarpa predicted protein, mRNA	--	--	--	--	Q93Z92	285	4.09143e-26	E3 ubiquitin-protein ligase At4g11680 OS=Arabidopsis thaliana GN=At4g11680 PE=2 SV=1	PF14634//PF13639//PF12678//PF00097//PF12861	zinc-RING finger domain//Ring finger domain//RING-H2 zinc finger//Zinc finger, C3HC4 type (RING finger)//Anaphase-promoting complex subunit 11 RING-H2 finger	GO:0016567	protein ubiquitination	GO:0004842//GO:0046872//GO:0008270//GO:0005515	ubiquitin-protein transferase activity//metal ion binding//zinc ion binding//protein binding	GO:0005680	anaphase-promoting complex	KOG0800	FOG: Predicted E3 ubiquitin ligase
c44747_g1	207.43	64.7171	1.6804	3.4892e-14	4.3304e-12	2427	587932501	EXC19549.1	2994	0	putative serine/threonine-protein kinase WNK4 [Morus notabilis]	225434354	XM_002268264.1	486	0	PREDICTED: Vitis vinifera probable serine/threonine-protein kinase WNK4-like (LOC100255269), mRNA	K08867	WNK, PRKWNK	WNK lysine deficient protein kinase	http://www.genome.jp/dbget-bin/www_bget?ko:K08867	Q9LVL5	1632	0	Probable serine/threonine-protein kinase WNK4 OS=Arabidopsis thaliana GN=WNK4 PE=1 SV=1	PF00069//PF07714	Protein kinase domain//Protein tyrosine kinase	GO:0006468	protein phosphorylation	GO:0004672//GO:0005524	protein kinase activity//ATP binding	--	--	KOG0584	Serine/threonine protein kinase
c44749_g1	171.614	57.6483	1.5738	8.0362e-11	7.3114e-09	1514	587928755	EXC15941.1	1562	0	F-box protein PP2-A13 [Morus notabilis]	--	--	--	--	--	--	--	--	--	Q9LEX0	868	2.21085e-111	F-box protein PP2-A13 OS=Arabidopsis thaliana GN=PP2A13 PE=1 SV=1	PF00646//PF04408	F-box domain//Helicase associated domain (HA2)	--	--	GO:0005515//GO:0004386	protein binding//helicase activity	--	--	--	--
c44798_g2	419.025	161.529	1.3752	3.8847e-19	7.3679e-17	3309	587924413	EXC11712.1	3000	0	Poly(A) RNA polymerase cid11 [Morus notabilis]	224127461	XM_002320044.1	402	0	Populus trichocarpa predicted protein, mRNA	--	--	--	--	O74326	471	9.79806e-49	Poly(A) RNA polymerase cid11 OS=Schizosaccharomyces pombe (strain 972 / ATCC 24843) GN=cid11 PE=3 SV=1	PF04928//PF01909//PF06467//PF03366//PF00096	Poly(A) polymerase central domain//Nucleotidyltransferase domain//MYM-type Zinc finger with FCS sequence motif//YEATS family//Zinc finger, C2H2 type	GO:0043631//GO:0006355	RNA polyadenylation//regulation of transcription, DNA-templated	GO:0016779//GO:0004652//GO:0008270//GO:0046872	nucleotidyltransferase activity//polynucleotide adenylyltransferase activity//zinc ion binding//metal ion binding	GO:0005634	nucleus	KOG2277	S-M checkpoint control protein CID1 and related nucleotidyltransferases
c44798_g3	148.187	53.6529	1.4657	1.5779e-08	1.1178e-06	1105	587853695	EXB43794.1	579	1.91567e-68	hypothetical protein L484_005255 [Morus notabilis]	390517034	NM_001267693.1	70	3.09962e-26	Glycine max zinc finger protein ZAT10-like (STF-3), mRNA >gi|388525010|gb|JQ743889.1| Glycine max C2H2-type zinc finger protein (STF-3) mRNA, complete cds	--	--	--	--	Q96289	355	7.19128e-38	Zinc finger protein ZAT10 OS=Arabidopsis thaliana GN=ZAT10 PE=2 SV=1	PF06467//PF00096//PF06397	MYM-type Zinc finger with FCS sequence motif//Zinc finger, C2H2 type//Desulfoferrodoxin, N-terminal domain	--	--	GO:0005506//GO:0008270//GO:0046872	iron ion binding//zinc ion binding//metal ion binding	--	--	--	--
c44798_g6	114.319	41.3153	1.4683	6.5787e-07	3.6235e-05	714	585087490	AHJ25981.1	174	6.9459e-12	dehydration responsive element binding transcription factor [Morus notabilis] >gi|587905541|gb|EXB93691.1| Ethylene-responsive transcription factor [Morus notabilis]	82749741	DQ211836.1	60	7.14185e-21	Broussonetia papyrifera putative dehydration-responsive element binding protein mRNA, complete cds	--	--	--	--	--	--	--	--	--	--	--	--	--	--	--	--	--	--
c44802_g1	14.9864	39.2518	-1.3891	7.6396e-05	0.0027182	1805	587881680	EXB70615.1	1286	4.9614e-161	Putative disease resistance protein RGA4 [Morus notabilis]	224092701	XM_002309668.1	55	1.11736e-17	Populus trichocarpa nbs-lrr resistance protein, mRNA	--	--	--	--	Q7XA40	820	1.60945e-95	Putative disease resistance protein RGA3 OS=Solanum bulbocastanum GN=RGA3 PE=2 SV=2	PF00931//PF05496	NB-ARC domain//Holliday junction DNA helicase ruvB N-terminus	GO:0006281//GO:0006310	DNA repair//DNA recombination	GO:0009378//GO:0043531	four-way junction helicase activity//ADP binding	GO:0005657//GO:0009379	replication fork//Holliday junction helicase complex	--	--
c44838_g3	179.946	84.1235	1.097	3.6213e-06	0.00017258	1910	587949102	EXC35304.1	2198	0	Aspartic proteinase-like protein 1 [Morus notabilis]	356559245	XM_003547863.1	185	6.40626e-90	PREDICTED: Glycine max aspartic proteinase-like protein 1-like (LOC100784113), mRNA	--	--	--	--	Q9LX20	635	1.6256e-72	Aspartic proteinase-like protein 1 OS=Arabidopsis thaliana GN=At5g10080 PE=1 SV=1	PF00026	Eukaryotic aspartyl protease	GO:0006508	proteolysis	GO:0004190	aspartic-type endopeptidase activity	--	--	KOG1339	Aspartyl protease
c44867_g1	509.593	229.013	1.1539	1.7798e-16	2.6893e-14	2191	587888938	EXB77624.1	2002	0	hypothetical protein L484_018140 [Morus notabilis]	224119331	XM_002331249.1	555	0	Populus trichocarpa amino acid transporter, mRNA	K14207	SLC38A2, SNAT2	solute carrier family 38 (sodium-coupled neutral amino acid transporter), member 2	http://www.genome.jp/dbget-bin/www_bget?ko:K14207	Q28HE5	249	3.82603e-21	Probable sodium-coupled neutral amino acid transporter 6 OS=Xenopus tropicalis GN=slc38a6 PE=2 SV=1	PF03222	Tryptophan/tyrosine permease family	GO:0003333	amino acid transmembrane transport	--	--	--	--	KOG1305	Amino acid transporter protein
c44875_g1	271.109	57.7361	2.2313	1.1347e-27	3.3568e-25	2481	645270757	XP_008240600.1	1062	8.18488e-135	PREDICTED: protein PHR1-LIKE 1-like isoform X1 [Prunus mume]	359481323	XM_002278900.2	301	2.7391e-154	PREDICTED: Vitis vinifera adenylate isopentenyltransferase 7, mitochondrial-like (LOC100256914), mRNA	--	--	--	--	Q8GUN5	405	4.17957e-41	Protein PHR1-LIKE 1 OS=Arabidopsis thaliana GN=PHL1 PE=1 SV=1	PF05558//PF02535//PF07741//PF06112//PF00249	DREPP plasma membrane polypeptide//ZIP Zinc transporter//Brf1-like TBP-binding domain//Gammaherpesvirus capsid protein//Myb-like DNA-binding domain	GO:0051716//GO:0045893//GO:0030001//GO:0055085	cellular response to stimulus//positive regulation of transcription, DNA-templated//metal ion transport//transmembrane transport	GO:0008270//GO:0046873//GO:0003682	zinc ion binding//metal ion transmembrane transporter activity//chromatin binding	GO:0046658//GO:0019028//GO:0016020//GO:0005634//GO:0000785	anchored component of plasma membrane//viral capsid//membrane//nucleus//chromatin	--	--
c44881_g1	463.281	135.405	1.7746	1.5835e-32	5.5585e-30	3165	587870035	EXB59331.1	2744	0	hypothetical protein L484_001911 [Morus notabilis]	--	--	--	--	--	--	--	--	--	--	--	--	--	PF01764//PF02671//PF00975	Lipase (class 3)//Paired amphipathic helix repeat//Thioesterase domain	GO:0046486//GO:0009058//GO:0006629//GO:0006355//GO:0016042	glycerolipid metabolic process//biosynthetic process//lipid metabolic process//regulation of transcription, DNA-templated//lipid catabolic process	GO:0016788//GO:0004806	hydrolase activity, acting on ester bonds//triglyceride lipase activity	GO:0005634	nucleus	--	--
c44904_g1	1486.26	633.604	1.23	3.438e-51	1.9721e-48	2085	587897362	EXB85836.1	2320	0	Proline dehydrogenase 2 [Morus notabilis]	--	--	--	--	--	K00318	PRODH	proline dehydrogenase	http://www.genome.jp/dbget-bin/www_bget?ko:K00318	Q6NKX1	1374	0	Proline dehydrogenase 2, mitochondrial OS=Arabidopsis thaliana GN=POX2 PE=2 SV=1	PF01119//PF01619	DNA mismatch repair protein, C-terminal domain//Proline dehydrogenase	GO:0006298//GO:0006537//GO:0006561//GO:0055114//GO:0006525//GO:0006562	mismatch repair//glutamate biosynthetic process//proline biosynthetic process//oxidation-reduction process//arginine metabolic process//proline catabolic process	GO:0005524//GO:0004657//GO:0030983	ATP binding//proline dehydrogenase activity//mismatched DNA binding	--	--	KOG0186	Proline oxidase
c44917_g1	641.604	250.175	1.3587	8.0183e-28	2.3871e-25	2378	595802986	XP_007201943.1	2309	0	hypothetical protein PRUPE_ppa004461mg [Prunus persica] >gi|462397474|gb|EMJ03142.1| hypothetical protein PRUPE_ppa004461mg [Prunus persica]	470102403	XM_004287596.1	752	0	PREDICTED: Fragaria vesca subsp. vesca aldehyde dehydrogenase family 7 member A1-like (LOC101298824), mRNA	--	--	--	--	Q9ZPB7	2225	0	Aldehyde dehydrogenase family 7 member A1 OS=Malus domestica PE=1 SV=3	PF00171//PF03488	Aldehyde dehydrogenase family//Nematode insulin-related peptide beta type	GO:0008152//GO:0007165//GO:0055114	metabolic process//signal transduction//oxidation-reduction process	GO:0005179//GO:0016491	hormone activity//oxidoreductase activity	GO:0005576	extracellular region	KOG2450	Aldehyde dehydrogenase
c44923_g1	102.416	41.3592	1.3082	2.606e-05	0.0010336	1754	587889727	EXB78391.1	2050	0	hypothetical protein L484_003253 [Morus notabilis]	224118377	XM_002317768.1	299	2.49258e-153	Populus trichocarpa predicted protein, mRNA	--	--	--	--	Q8R1R3	149	6.01263e-09	StAR-related lipid transfer protein 7, mitochondrial OS=Mus musculus GN=Stard7 PE=2 SV=2	PF00299	Squash family serine protease inhibitor	--	--	GO:0004867	serine-type endopeptidase inhibitor activity	--	--	--	--
c44923_g2	172.642	49.7453	1.7952	2.4741e-13	2.8877e-11	1120	587889728	EXB78392.1	242	2.56535e-22	hypothetical protein L484_003254 [Morus notabilis]	--	--	--	--	--	--	--	--	--	--	--	--	--	--	--	--	--	--	--	--	--	--	--
c44924_g1	548.439	248.112	1.1443	2.4926e-17	4.0569e-15	3949	587898138	EXB86589.1	3269	0	Protein MEI2-like 5 [Morus notabilis]	470118612	XM_004295370.1	800	0	PREDICTED: Fragaria vesca subsp. vesca protein MEI2-like 2-like (LOC101300608), mRNA	--	--	--	--	Q6ZI17	1781	0	Protein MEI2-like 2 OS=Oryza sativa subsp. japonica GN=ML2 PE=2 SV=1	PF00076//PF02790	RNA recognition motif. (a.k.a. RRM, RBD, or RNP domain)//Cytochrome C oxidase subunit II, transmembrane domain	GO:0022900	electron transport chain	GO:0003676	nucleic acid binding	GO:0016021	integral component of membrane	KOG4660	Protein Mei2, essential for commitment to meiosis, and related proteins
c44964_g1	131.037	2.72216	5.5891	4.1524e-30	1.3755e-27	2690	587934173	EXC21111.1	1200	0	Serine/threonine-protein kinase [Morus notabilis]	356532146	XM_003534587.1	224	1.89357e-111	PREDICTED: Glycine max serine/threonine-protein kinase AtPK2/AtPK19-like (LOC100804819), mRNA	K04688	RPS6KB	p70 ribosomal S6 kinase	http://www.genome.jp/dbget-bin/www_bget?ko:K04688	Q39030	910	4.36069e-165	Serine/threonine-protein kinase AtPK2/AtPK19 OS=Arabidopsis thaliana GN=ATPK2 PE=1 SV=2	PF07714//PF00433//PF00069//PF06293//PF01163	Protein tyrosine kinase//Protein kinase C terminal domain//Protein kinase domain//Lipopolysaccharide kinase (Kdo/WaaP) family//RIO1 family	GO:0009103//GO:0009069//GO:0006468//GO:0016310	lipopolysaccharide biosynthetic process//serine family amino acid metabolic process//protein phosphorylation//phosphorylation	GO:0004674//GO:0005524//GO:0003824//GO:0004672//GO:0016773	protein serine/threonine kinase activity//ATP binding//catalytic activity//protein kinase activity//phosphotransferase activity, alcohol group as acceptor	GO:0016020	membrane	KOG0598	Ribosomal protein S6 kinase and related proteins
c45001_g2	163.011	76.9668	1.0827	1.3915e-05	0.00059072	2149	587833220	EXB24047.1	3063	0	Serine/threonine-protein kinase HT1 [Morus notabilis]	283132358	AB353300.1	544	0	Lotus japonicus ACTK mRNA for ACT-domain-containing protein kinase, complete cds	--	--	--	--	Q2MHE4	648	3.46389e-75	Serine/threonine-protein kinase HT1 OS=Arabidopsis thaliana GN=HT1 PE=1 SV=1	PF01842//PF00069//PF07645//PF07714	ACT domain//Protein kinase domain//Calcium-binding EGF domain//Protein tyrosine kinase	GO:0006468//GO:0008152	protein phosphorylation//metabolic process	GO:0016597//GO:0005509//GO:0004672//GO:0005524	amino acid binding//calcium ion binding//protein kinase activity//ATP binding	--	--	KOG0192	Tyrosine kinase specific for activated (GTP-bound) p21cdc42Hs
c45005_g1	652.587	125.131	2.3827	2.307e-70	2.0095e-67	2888	587906377	EXB94449.1	3243	0	hypothetical protein L484_018950 [Morus notabilis]	356507308	XM_003522362.1	462	0	PREDICTED: Glycine max probable galactinol--sucrose galactosyltransferase 2-like (LOC100816978), mRNA	--	--	--	--	Q94A08	1867	0	Probable galactinol--sucrose galactosyltransferase 2 OS=Arabidopsis thaliana GN=RFS2 PE=2 SV=2	PF02065//PF01006//PF09004	Melibiase//Hepatitis C virus non-structural protein NS4a//Domain of unknown function (DUF1891)	GO:0016032//GO:0005975//GO:0055114	viral process//carbohydrate metabolic process//oxidation-reduction process	GO:0004553//GO:0008168//GO:0016706	hydrolase activity, hydrolyzing O-glycosyl compounds//methyltransferase activity//oxidoreductase activity, acting on paired donors, with incorporation or reduction of molecular oxygen, 2-oxoglutarate as one donor, and incorporation of one atom each of oxygen into both donors	GO:0019012	virion	--	--
c45011_g1	12.66	41.4471	-1.711	4.2147e-06	0.00019884	1832	587899956	EXB88327.1	1145	3.19421e-148	Acyl-[acyl-carrier-protein] desaturase [Morus notabilis]	284156661	GU324449.1	61	5.2406e-21	Arachis hypogaea putative stearoyl-acyl carrier protein desaturase (SAD1-1) mRNA, complete cds	--	--	--	--	Q43593	725	2.35809e-87	Acyl-[acyl-carrier-protein] desaturase, chloroplastic OS=Olea europaea PE=2 SV=1	PF03405	Fatty acid desaturase	GO:0055114//GO:0006631	oxidation-reduction process//fatty acid metabolic process	GO:0045300	acyl-[acyl-carrier-protein] desaturase activity	--	--	--	--
c45018_g2	959.133	2458.46	-1.358	1.3031e-209	6.1293e-206	1195	587880344	EXB69298.1	1371	0	Chlorophyll a-b binding protein 40 [Morus notabilis]	374095595	JN650048.1	468	0	Cajanus cajan light-harvesting complex II protein mRNA, complete cds	K08912	LHCB1	light-harvesting complex II chlorophyll a/b binding protein 1	http://www.genome.jp/dbget-bin/www_bget?ko:K08912	P27495	1277	4.44813e-175	Chlorophyll a-b binding protein 40, chloroplastic OS=Nicotiana tabacum GN=CAB40 PE=2 SV=1	PF10143	2,3-bisphosphoglycerate-independent phosphoglycerate mutase	--	--	GO:0003824//GO:0046872	catalytic activity//metal ion binding	--	--	--	--
c45045_g1	50.6401	138.128	-1.4476	2.7782e-14	3.494e-12	4583	587918941	EXC06427.1	4370	0	Chaperone protein [Morus notabilis]	470126675	XM_004299261.1	1247	0	PREDICTED: Fragaria vesca subsp. vesca chaperone protein ClpB1-like (LOC101315050), mRNA	--	--	--	--	P42730	3946	0	Chaperone protein ClpB1 OS=Arabidopsis thaliana GN=CLPB1 PE=1 SV=2	PF00004//PF01078//PF09726//PF02861//PF06414//PF01926//PF07724//PF02367//PF01361//PF13000//PF07728//PF00437//PF00646//PF00005//PF01087//PF07726//PF01695//PF05496//PF06309//PF00910//PF04851//PF00158//PF03193//PF01637//PF01544//PF03938	ATPase family associated with various cellular activities (AAA)//Magnesium chelatase, subunit ChlI//Transmembrane protein//Clp amino terminal domain//Zeta toxin//50S ribosome-binding GTPase//AAA domain (Cdc48 subfamily)//Uncharacterised P-loop hydrolase UPF0079//Tautomerase enzyme//Acetyl-coenzyme A transporter 1//AAA domain (dynein-related subfamily)//Type II/IV secretion system protein//F-box d…	GO:0006310//GO:0015994//GO:0015979//GO:0015876//GO:0006012//GO:0009117//GO:0015995//GO:0006810//GO:0006355//GO:0055085//GO:0030001//GO:0019538//GO:0006281//GO:0070526//GO:0006725//GO:0051085	DNA recombination//chlorophyll metabolic process//photosynthesis//acetyl-CoA transport//galactose metabolic process//nucleotide metabolic process//chlorophyll biosynthetic process//transport//regulation of transcription, DNA-templated//transmembrane transport//metal ion transport//protein metabolic process//DNA repair//threonylcarbamoyladenosine biosynthetic process//cellular aromatic compound me…	GO:0005524//GO:0003724//GO:0005515//GO:0005525//GO:0046873//GO:0003924//GO:0016787//GO:0008108//GO:0016301//GO:0016887//GO:0009378//GO:0051082//GO:0016853//GO:0003723//GO:0008521//GO:0008134//GO:0016851//GO:0003677	ATP binding//RNA helicase activity//protein binding//GTP binding//metal ion transmembrane transporter activity//GTPase activity//hydrolase activity//UDP-glucose:hexose-1-phosphate uridylyltransferase activity//kinase activity//ATPase activity//four-way junction helicase activity//unfolded protein binding//isomerase activity//RNA binding//acetyl-CoA transporter activity//transcription factor bindi…	GO:0005657//GO:0005667//GO:0009379//GO:0016021//GO:0016020//GO:0010007	replication fork//transcription factor complex//Holliday junction helicase complex//integral component of membrane//membrane//magnesium chelatase complex	KOG1051	Chaperone HSP104 and related ATP-dependent Clp proteases
c45055_g1	129.035	51.721	1.3189	1.9413e-06	9.9038e-05	3475	590593292	XP_007017524.1	3364	0	Respiratory burst oxidase D [Theobroma cacao] >gi|508722852|gb|EOY14749.1| Respiratory burst oxidase D [Theobroma cacao]	224057867	XM_002299328.1	498	0	Populus trichocarpa predicted protein, mRNA	K13447	RBOH	respiratory burst oxidase	http://www.genome.jp/dbget-bin/www_bget?ko:K13447	Q9FIJ0	3129	0	Respiratory burst oxidase homolog protein D OS=Arabidopsis thaliana GN=RBOHD PE=1 SV=1	PF13405//PF01292//PF00036//PF00033//PF13202//PF08022//PF13499//PF04704//PF08414//PF08030	EF-hand domain//Prokaryotic cytochrome b561//EF hand//Cytochrome b(N-terminal)/b6/petB//EF hand//FAD-binding domain//EF-hand domain pair//Zfx / Zfy transcription activation region//Respiratory burst NADPH oxidase//Ferric reductase NAD binding domain	GO:0006979//GO:0006118//GO:0006804//GO:0055114//GO:0022904//GO:0006355	response to oxidative stress//electron transport//peroxidase reaction//oxidation-reduction process//respiratory electron transport chain//regulation of transcription, DNA-templated	GO:0050664//GO:0016491//GO:0009055//GO:0003677//GO:0046872//GO:0005509//GO:0004601	oxidoreductase activity, acting on NAD(P)H, oxygen as acceptor//oxidoreductase activity//electron carrier activity//DNA binding//metal ion binding//calcium ion binding//peroxidase activity	GO:0016021//GO:0016020//GO:0005634	integral component of membrane//membrane//nucleus	KOG0039	Ferric reductase, NADH/NADPH oxidase and related proteins
c45071_g1	194.066	36.0027	2.4304	1.0819e-22	2.5833e-20	2397	587921516	EXC08928.1	3288	0	hypothetical protein L484_003380 [Morus notabilis]	31324468	AY048579.2	510	0	Prunus cerasus vacuolar acid invertase (AI-2) mRNA, complete cds	K01193	E3.2.1.26, sacA	beta-fructofuranosidase	http://www.genome.jp/dbget-bin/www_bget?ko:K01193	P80065	2153	0	Beta-fructofuranosidase, soluble isoenzyme I OS=Daucus carota GN=INV*DC4 PE=1 SV=2	PF11837	Domain of unknown function (DUF3357)	GO:0005982//GO:0005985//GO:0006012	starch metabolic process//sucrose metabolic process//galactose metabolic process	GO:0004564//GO:0004575	beta-fructofuranosidase activity//sucrose alpha-glucosidase activity	GO:0017177	glucosidase II complex	KOG0228	Beta-fructofuranosidase (invertase)
c45121_g1	120.974	49.3501	1.2936	6.2086e-06	0.00028243	1933	587891307	EXB79940.1	2554	0	Protein cfxQ-like protein [Morus notabilis]	470101912	XM_004287363.1	680	0	PREDICTED: Fragaria vesca subsp. vesca protein CbxX, chromosomal-like (LOC101299514), mRNA	--	--	--	--	O22034	393	2.5618e-41	Protein cfxQ homolog OS=Cyanidium caldarium GN=cfxQ PE=3 SV=1	PF07724//PF00023//PF01078//PF00004//PF13606//PF07728//PF00158//PF06309	AAA domain (Cdc48 subfamily)//Ankyrin repeat//Magnesium chelatase, subunit ChlI//ATPase family associated with various cellular activities (AAA)//Ankyrin repeat//AAA domain (dynein-related subfamily)//Sigma-54 interaction domain//Torsin	GO:0015979//GO:0051085//GO:0006355//GO:0015995//GO:0015994	photosynthesis//chaperone mediated protein folding requiring cofactor//regulation of transcription, DNA-templated//chlorophyll biosynthetic process//chlorophyll metabolic process	GO:0016887//GO:0016851//GO:0008134//GO:0005515//GO:0005524	ATPase activity//magnesium chelatase activity//transcription factor binding//protein binding//ATP binding	GO:0010007//GO:0005667	magnesium chelatase complex//transcription factor complex	KOG0730	AAA+-type ATPase
c45156_g1	33.2732	68.054	-1.0323	1.4779e-05	0.00062344	2110	694363311	XP_009360950.1	2100	0	PREDICTED: uncharacterized protein LOC103951322 [Pyrus x bretschneideri]	359483910	XM_002272252.2	629	0	PREDICTED: Vitis vinifera uncharacterized LOC100251522 (LOC100251522), mRNA	--	--	--	--	--	--	--	--	--	--	--	--	--	--	--	--	--	--
c45189_g2	90.081	17.1672	2.3916	3.9762e-11	3.7937e-09	1335	587945074	EXC31501.1	1677	0	putative protein phosphatase 2C 8 [Morus notabilis]	356551545	XM_003544087.1	155	2.11133e-73	PREDICTED: Glycine max uncharacterized protein LOC100807235 (LOC100807235), mRNA	K14497	PP2C	protein phosphatase 2C	http://www.genome.jp/dbget-bin/www_bget?ko:K14497	Q5SN75	660	1.298e-79	Probable protein phosphatase 2C 8 OS=Oryza sativa subsp. japonica GN=Os01g0656200 PE=2 SV=1	PF07228//PF00481	Stage II sporulation protein E (SpoIIE)//Protein phosphatase 2C	--	--	GO:0003824	catalytic activity	--	--	KOG0698	Serine/threonine protein phosphatase
c45233_g1	28.7285	63.839	-1.152	6.9897e-06	0.00031342	3862	587863475	EXB53241.1	5303	0	125 kDa kinesin-related protein [Morus notabilis]	470116947	XM_004294586.1	1614	0	PREDICTED: Fragaria vesca subsp. vesca 125 kDa kinesin-related protein-like (LOC101312423), mRNA	K10398	KIF11, EG5	kinesin family member 11	http://www.genome.jp/dbget-bin/www_bget?ko:K10398	O23826	2197	0	125 kDa kinesin-related protein OS=Nicotiana tabacum GN=TKRP125 PE=1 SV=1	PF00225	Kinesin motor domain	GO:0007017//GO:0007018	microtubule-based process//microtubule-based movement	GO:0005524//GO:0003777//GO:0008017	ATP binding//microtubule motor activity//microtubule binding	GO:0045298//GO:0005874	tubulin complex//microtubule	KOG0243	Kinesin-like protein
c45242_g1	22.7772	53.2138	-1.2242	2.0326e-05	0.00082705	1738	587878251	EXB67258.1	1152	1.77101e-177	hypothetical protein L484_025738 [Morus notabilis]	359482381	XM_002263670.2	310	1.8955e-159	PREDICTED: Vitis vinifera haloalkane dehalogenase-like (LOC100250971), mRNA	--	--	--	--	Q73Y99	128	1.84847e-06	Haloalkane dehalogenase OS=Mycobacterium paratuberculosis (strain ATCC BAA-968 / K-10) GN=dhmA PE=3 SV=1	--	--	--	--	--	--	--	--	KOG4178	Soluble epoxide hydrolase
[truncated: 172 more rows]

## Sheet: Table S4
Table S5. Results of KEGG pathway enrichment analyses of DEGs.
#Term	ID	Input number	Background number	P-Value	Corrected P-Value	Input	Hyperlink
[truncated: 217 more rows]

## Sheet: Table S5
Table S6. The ortholog proteins of MlChi proteins in Arabidopsis.
[truncated: 16 more rows]

[truncated: 2 more sheets: Table S6, Table S7]
